# Supplementary material for: Trends of tuberculosis case detection, mortality and co-infection with HIV in Ghana: A retrospective cohort study
Source: PLoS One. 2020 Jun 24;15(6):e0234878. doi: 10.1371/journal.pone.0234878 (PMC7313972; doi:10.1371/journal.pone.0234878)
Supplement: S1 File — (XLSX) [file pone.0234878.s001.xlsx]

## Sheet: Data
district	year	age range (yrs)	sex	type of TB	disease classification	treatment outcomes	HIV status	treatment success	reteatment
Ketu South	2013	≤14	F	PN	N	COMPLETED	POS	successful	no
Ketu South	2016	≤14	F	missing	N	COMPLETED	POS	successful	no
Ketu South	2014	≤14	F	PN	N	COMPLETED	POS	successful	no
keta	2015	≤14	F	PN	N	CURED	NEG	successful	no
Ketu South	2017	≤14	F	missing	N	DEAD	POS	unsuccessful	no
Ketu South	2017	≤14	F	PN	N	DEAD	NEG	unsuccessful	no
Ketu South	2013	≤14	F	PN	N	Lost to follow up	NEG	unsuccessful	no
Ketu South	2016	≤14	F	PN	N	Lost to follow up	POS	unsuccessful	no
Ketu South	2016	≤14	F	PN	N	UNKNOWN	POS	other	no
Ketu South	2016	≤14	F	PP	N	UNKNOWN	ND	other	no
KADJEBI	2014	≤14	M	EP	N	COMPLETED	NEG	successful	no
KADJEBI	2013	≤14	M	PN	N	COMPLETED	NEG	successful	no
Nkwanta South	2017	≤14	M	PN	N	COMPLETED	NEG	successful	no
Ketu South	2015	≤14	M	PN	N	DEAD	NEG	unsuccessful	no
KADJEBI	2013	≤14	F	EP	N	COMPLETED	NEG	successful	no
Ketu South	2014	≤14	F	PN	N	COMPLETED	ND	successful	no
Ketu South	2017	≤14	F	PN	N	COMPLETED	NEG	successful	no
Hohoe	2013	≤14	M	PN	N	COMPLETED	NEG	successful	no
Ketu South	2015	≤14	M	PN	N	DEAD	NEG	unsuccessful	no
Ketu South	2016	≤14	M	PN	N	DEAD	POS	unsuccessful	no
Ketu South	2016	≤14	M	EP	N	UNKNOWN	POS	other	no
KADJEBI	2013	≤14	F	PN	N	COMPLETED	POS	successful	no
kpando	2017	≤14	F	PN	N	COMPLETED	POS	successful	no
South Tongu	2016	≤14	F	PP	N	COMPLETED	POS	successful	no
keta	2016	≤14	M	EP	N	COMPLETED	NEG	successful	no
Ketu South	2013	≤14	M	PN	N	COMPLETED	ND	successful	no
Ketu South	2017	≤14	M	PN	N	COMPLETED	NEG	successful	no
Ketu South	2017	≤14	M	PN	N	COMPLETED	NEG	successful	no
Ketu South	2017	≤14	M	PP	N	DEAD	NEG	unsuccessful	no
Ketu South	2013	≤14	F	PN	N	COMPLETED	NEG	successful	no
Ketu South	2017	≤14	F	PN	N	COMPLETED	POS	successful	no
kpando	2015	≤14	F	PN	N	COMPLETED	POS	successful	no
Nkwanta South	2016	≤14	F	PP	N	CURED	ND	successful	no
KADJEBI	2013	≤14	M	PN	N	COMPLETED	NEG	successful	no
Dambai	2013	≤14	M	EP	N	UNKNOWN	ND	other	no
Ketu South	2015	≤14	M	EP	N	COMPLETED	NEG	successful	no
Ketu South	2013	≤14	M	PN	N	COMPLETED	POS	successful	no
Ketu South	2014	≤14	M	PN	N	COMPLETED	NEG	successful	no
Ketu South	2014	≤14	M	PN	N	COMPLETED	POS	successful	no
Hohoe	2016	≤14	F	PN	N	COMPLETED	POS	successful	no
KADJEBI	2013	≤14	F	PN	N	COMPLETED	NEG	successful	no
Ketu South	2017	≤14	F	PN	N	COMPLETED	NEG	successful	no
Ketu South	2017	≤14	F	PN	N	COMPLETED	NEG	successful	no
Ketu South	2017	≤14	F	PN	N	COMPLETED	POS	successful	no
Dambai	2015	≤14	F	PP	N	CURED	NEG	successful	no
Ketu South	2016	≤14	F	EP	N	DEAD	NEG	unsuccessful	no
Ketu South	2017	≤14	F	PN	N	DEAD	POS	unsuccessful	no
Dambai	2016	≤14	M	PN	N	COMPLETED	NEG	successful	no
KADJEBI	2014	≤14	M	PN	N	COMPLETED	NEG	successful	no
KADJEBI	2013	≤14	M	PP	N	COMPLETED	POS	successful	no
KADJEBI	2017	≤14	M	PN	N	DEAD	NEG	unsuccessful	no
kpando	2016	≤14	M	PN	N	DEAD	NEG	unsuccessful	no
Ketu South	2013	≤14	M	PN	N	COMPLETED	ND	successful	no
Ketu South	2013	≤14	M	PN	N	COMPLETED	ND	successful	no
Ketu South	2013	≤14	M	PN	N	COMPLETED	NEG	successful	no
Ketu South	2013	≤14	M	PN	N	COMPLETED	NEG	successful	no
Ketu South	2013	≤14	M	PN	N	COMPLETED	NEG	successful	no
Ketu South	2013	≤14	M	PN	N	COMPLETED	POS	successful	no
Ketu South	2017	≤14	M	PP	N	COMPLETED	NEG	successful	no
kpando	2017	≤14	M	PN	N	COMPLETED	POS	successful	no
Nkwanta South	2017	≤14	M	PN	N	COMPLETED	POS	successful	no
Nkwanta South	2014	≤14	M	PP	N	COMPLETED	ND	successful	no
Ketu South	2016	≤14	M	PP	N	DEAD	NEG	unsuccessful	no
Ketu South	2014	≤14	F	PN	N	COMPLETED	NEG	successful	no
Ketu South	2017	≤14	F	PN	N	COMPLETED	POS	successful	no
Ketu South	2017	≤14	F	PN	N	COMPLETED	POS	successful	no
Dambai	2015	≤14	F	PP	N	CURED	NEG	successful	no
Ketu South	2014	≤14	F	PN	N	DEAD	POS	unsuccessful	no
Dambai	2014	≤14	M	EP	N	COMPLETED	ND	successful	no
Dambai	2014	≤14	M	EP	N	COMPLETED	ND	successful	no
kpando	2013	≤14	M	PN	N	COMPLETED	POS	successful	no
kpando	2016	≤14	M	PN	N	COMPLETED	POS	successful	no
kpando	2017	≤14	M	PN	N	COMPLETED	POS	successful	no
Ketu South	2013	≤14	M	PN	N	COMPLETED	NEG	successful	no
Ketu South	2015	≤14	M	PN	N	COMPLETED	POS	successful	no
Ketu South	2017	≤14	M	PN	N	UNKNOWN	POS	other	no
Dambai	2015	≤14	F	PP	N	COMPLETED	NEG	successful	no
KADJEBI	2014	≤14	F	PP	N	CURED	NEG	successful	no
Nkwanta South	2016	≤14	F	PP	N	CURED	ND	successful	no
Dambai	2015	≤14	F	PP	N	UNKNOWN	NEG	other	no
KADJEBI	2017	≤14	M	PN	N	COMPLETED	NEG	successful	no
Dambai	2015	≤14	M	PP	N	CURED	NEG	successful	no
Hohoe	2013	≤14	M	PP	N	CURED	NEG	successful	no
Ketu South	2017	≤14	M	missing	N	COMPLETED	NEG	successful	no
Ketu South	2013	≤14	M	PN	N	COMPLETED	ND	successful	no
Dambai	2016	≤14	F	PN	N	COMPLETED	NEG	successful	no
Dambai	2015	≤14	F	PP	N	COMPLETED	NEG	successful	no
Ketu South	2013	≤14	F	PN	N	COMPLETED	ND	successful	no
Nkwanta South	2017	≤14	F	PP	N	CURED	NEG	successful	no
kpando	2013	≤14	M	PN	N	COMPLETED	NEG	successful	no
kpando	2013	≤14	M	PP	N	CURED	ND	successful	no
Ketu South	2014	≤14	M	PN	N	COMPLETED	POS	successful	no
Ketu South	2017	≤14	M	PN	N	COMPLETED	POS	successful	no
Ketu South	2013	≤14	F	PN	N	COMPLETED	ND	successful	no
Ketu South	2016	≤14	F	PN	N	COMPLETED	POS	successful	no
kpando	2013	≤14	F	PN	N	COMPLETED	NEG	successful	no
Ketu South	2015	≤14	F	PP	N	CURED	NEG	successful	no
South Tongu	2017	≤14	F	PP	N	CURED	POS	successful	no
Ketu South	2015	≤14	F	PN	N	DEAD	POS	unsuccessful	no
KADJEBI	2013	≤14	M	EP	N	COMPLETED	ND	successful	no
Dambai	2016	≤14	M	PN	N	CURED	NEG	successful	no
keta	2016	≤14	M	PN	N	DEAD	POS	unsuccessful	no
Hohoe	2016	≤14	M	PN	N	UNKNOWN	NEG	other	no
Ketu South	2013	≤14	M	PN	N	COMPLETED	POS	successful	no
Nkwanta South	2017	≤14	M	PP	N	CURED	NEG	successful	no
Ketu South	2015	≤14	M	PN	N	DEAD	POS	unsuccessful	no
Hohoe	2015	≤14	F	PN	N	COMPLETED	POS	successful	no
keta	2013	≤14	F	EP	N	COMPLETED	NEG	successful	no
keta	2013	≤14	F	PN	N	COMPLETED	NEG	successful	no
Ketu South	2014	≤14	F	PN	N	COMPLETED	NEG	successful	no
Ketu South	2014	≤14	F	PN	N	COMPLETED	NEG	successful	no
Ketu South	2015	≤14	F	PN	N	COMPLETED	POS	successful	no
Central Tongu	2014	≤14	F	PP	N	CURED	NEG	successful	no
South Tongu	2014	≤14	F	PP	N	CURED	NEG	successful	no
Nkwanta South	2014	≤14	F	PN	N	DEAD	ND	unsuccessful	no
kpando	2014	≤14	M	PN	N	DEAD	POS	unsuccessful	no
Ketu South	2013	≤14	M	PN	N	COMPLETED	NEG	successful	no
Ketu South	2015	≤14	M	PN	N	COMPLETED	POS	successful	no
Ketu South	2015	≤14	M	PP	N	COMPLETED	NEG	successful	no
keta	2015	≤14	F	PN	N	COMPLETED	NEG	successful	no
Ketu South	2013	≤14	F	PN	N	COMPLETED	ND	successful	no
Ketu South	2014	≤14	F	PN	N	COMPLETED	POS	successful	no
Ketu South	2017	≤14	F	PN	N	COMPLETED	POS	successful	no
Ketu South	2016	≤14	F	PP	N	CURED	NEG	successful	no
Ketu South	2017	≤14	F	PP	N	DEAD	ND	unsuccessful	no
Dambai	2016	≤14	M	EP	N	COMPLETED	NEG	successful	no
Ketu South	2015	≤14	M	PN	N	COMPLETED	NEG	successful	no
KADJEBI	2016	≤14	F	PN	N	COMPLETED	NEG	successful	no
Ketu South	2015	≤14	F	PN	N	COMPLETED	NEG	successful	no
Ketu South	2016	≤14	F	PN	N	COMPLETED	POS	successful	no
Nkwanta South	2013	≤14	F	PN	N	COMPLETED	ND	successful	no
Ketu South	2017	≤14	F	PP	N	CURED	NEG	successful	no
Ketu South	2017	≤14	F	PN	N	UNKNOWN	POS	other	no
Dambai	2016	≤14	M	PP	N	COMPLETED	NEG	successful	no
KADJEBI	2017	≤14	M	PN	N	COMPLETED	NEG	successful	no
kpando	2017	≤14	M	EP	N	COMPLETED	NEG	successful	no
keta	2017	≤14	M	PP	N	CURED	NEG	successful	no
Ketu South	2013	≤14	M	PN	N	COMPLETED	NEG	successful	no
Ketu South	2017	≤14	M	PP	N	CURED	NEG	successful	no
KADJEBI	2014	≤14	F	EP	N	COMPLETED	NEG	successful	no
Ketu South	2013	≤14	F	PN	N	COMPLETED	NEG	successful	no
Ketu South	2017	≤14	F	PN	N	COMPLETED	NEG	successful	no
Nkwanta South	2015	≤14	F	EP	N	COMPLETED	NEG	successful	no
Nkwanta South	2013	≤14	F	PN	N	COMPLETED	ND	successful	no
keta	2017	≤14	F	EP	N	DEAD	NEG	unsuccessful	no
Dambai	2015	≤14	M	PP	N	COMPLETED	NEG	successful	no
KRACHI	2017	≤14	M	PN	N	COMPLETED	NEG	successful	no
keta	2016	≤14	M	PP	N	CURED	NEG	successful	no
Hohoe	2013	≤14	M	PP	N	DEAD	ND	unsuccessful	no
Hohoe	2013	≤14	F	PN	N	COMPLETED	NEG	successful	no
Hohoe	2014	≤14	F	PN	N	COMPLETED	POS	successful	no
South Tongu	2013	≤14	F	PN	N	COMPLETED	NEG	successful	no
Central Tongu	2013	≤14	F	PN	T	COMPLETED	NEG	successful	no
Hohoe	2014	≤14	F	PP	N	CURED	NEG	successful	no
Hohoe	2014	≤14	F	PP	N	CURED	NEG	successful	no
Ketu South	2017	≤14	F	PP	N	CURED	ND	successful	no
Hohoe	2014	≤14	M	PP	N	COMPLETED	NEG	successful	no
keta	2015	≤14	M	EP	N	COMPLETED	NEG	successful	no
kpando	2014	≤14	M	PN	N	COMPLETED	NEG	successful	no
keta	2016	≤14	M	PP	N	CURED	NEG	successful	no
Ketu South	2013	≤14	M	PN	N	COMPLETED	NEG	successful	no
keta	2013	15-24	F	PN	N	COMPLETED	NEG	successful	no
keta	2016	15-24	F	PN	N	COMPLETED	NEG	successful	no
Ketu South	2013	15-24	F	PN	N	COMPLETED	ND	successful	no
Ketu South	2013	15-24	F	PN	N	COMPLETED	ND	successful	no
kpando	2013	15-24	F	PP	N	COMPLETED	NEG	successful	no
KADJEBI	2013	15-24	F	PP	N	CURED	NEG	successful	no
keta	2017	15-24	F	PP	N	CURED	NEG	successful	no
keta	2017	15-24	F	PP	N	CURED	NEG	successful	no
KRACHI	2017	15-24	M	PP	N	COMPLETED	NEG	successful	no
KADJEBI	2013	15-24	M	PP	N	CURED	ND	successful	no
Ketu South	2014	15-24	M	PN	N	COMPLETED	NEG	successful	no
Nkwanta South	2013	15-24	M	PN	N	COMPLETED	ND	successful	no
Hohoe	2016	15-24	F	PN	R	COMPLETED	NEG	successful	yes
KADJEBI	2015	15-24	F	PN	N	COMPLETED	POS	successful	no
KADJEBI	2017	15-24	F	PP	N	COMPLETED	NEG	successful	no
keta	2015	15-24	F	EP	N	COMPLETED	NEG	successful	no
keta	2016	15-24	F	EP	N	COMPLETED	NEG	successful	no
Ketu South	2013	15-24	F	PN	N	COMPLETED	ND	successful	no
Ketu South	2013	15-24	F	PN	N	COMPLETED	NEG	successful	no
Ketu South	2014	15-24	F	PN	N	COMPLETED	ND	successful	no
Ketu South	2014	15-24	F	PN	N	COMPLETED	NEG	successful	no
Ketu South	2016	15-24	F	PN	N	COMPLETED	NEG	successful	no
KRACHI	2014	15-24	F	PP	N	COMPLETED	NEG	successful	no
Central Tongu	2015	15-24	F	PP	N	CURED	NEG	successful	no
Hohoe	2017	15-24	F	PP	N	CURED	NEG	successful	no
KADJEBI	2013	15-24	F	PP	N	CURED	NEG	successful	no
KADJEBI	2017	15-24	F	PP	N	CURED	NEG	successful	no
keta	2016	15-24	F	PP	N	CURED	NEG	successful	no
keta	2017	15-24	F	PP	N	CURED	NEG	successful	no
South Tongu	2015	15-24	F	PP	N	CURED	NEG	successful	no
Ketu South	2015	15-24	F	PP	N	DEAD	NEG	unsuccessful	no
Dambai	2016	15-24	M	PP	N	COMPLETED	NEG	successful	no
KRACHI	2017	15-24	M	PN	N	COMPLETED	NEG	successful	no
Ketu South	2013	15-24	M	PN	N	COMPLETED	NEG	successful	no
Ketu South	2014	15-24	M	PN	N	COMPLETED	NEG	successful	no
Nkwanta South	2015	15-24	M	PP	N	CURED	ND	successful	no
Nkwanta South	2017	15-24	M	PN	N	DEAD	NEG	unsuccessful	no
KADJEBI	2013	15-24	F	PN	N	COMPLETED	NEG	successful	no
keta	2017	15-24	F	PP	N	COMPLETED	NEG	successful	no
Ketu South	2013	15-24	F	PN	N	COMPLETED	NEG	successful	no
Ketu South	2014	15-24	F	PN	N	COMPLETED	ND	successful	no
Ketu South	2015	15-24	F	PN	N	COMPLETED	POS	successful	no
Ketu South	2017	15-24	F	PN	N	COMPLETED	NEG	successful	no
KRACHI	2017	15-24	F	EP	N	COMPLETED	NEG	successful	no
Nkwanta South	2017	15-24	F	PN	N	COMPLETED	NEG	successful	no
keta	2014	15-24	F	PP	N	CURED	NEG	successful	no
Ketu South	2015	15-24	F	PP	N	CURED	NEG	successful	no
Ketu South	2016	15-24	F	PP	N	CURED	NEG	successful	no
Ketu South	2017	15-24	F	PP	N	CURED	NEG	successful	no
Ketu South	2017	15-24	F	PP	N	CURED	NEG	successful	no
kpando	2014	15-24	F	PP	N	CURED	NEG	successful	no
Hohoe	2017	15-24	F	PP	N	UNKNOWN	NEG	other	no
Dambai	2016	15-24	M	PN	N	COMPLETED	NEG	successful	no
Hohoe	2013	15-24	M	EP	N	COMPLETED	NEG	successful	no
Hohoe	2016	15-24	M	PP	N	COMPLETED	NEG	successful	no
keta	2013	15-24	M	PN	N	COMPLETED	NEG	successful	no
KRACHI	2013	15-24	M	PN	N	COMPLETED	NEG	successful	no
KRACHI	2014	15-24	M	PN	N	COMPLETED	NEG	successful	no
South Tongu	2013	15-24	M	PP	N	COMPLETED	ND	successful	no
Hohoe	2013	15-24	M	PP	N	CURED	NEG	successful	no
KADJEBI	2014	15-24	M	PP	N	CURED	NEG	successful	no
keta	2015	15-24	M	PP	N	CURED	NEG	successful	no
kpando	2015	15-24	M	PP	N	CURED	NEG	successful	no
KADJEBI	2015	15-24	M	PN	N	DEAD	ND	unsuccessful	no
kpando	2016	15-24	M	PN	N	DEAD	NEG	unsuccessful	no
Ketu South	2013	15-24	M	PN	N	COMPLETED	NEG	successful	no
Ketu South	2014	15-24	M	PN	N	COMPLETED	NEG	successful	no
Ketu South	2014	15-24	M	PN	N	COMPLETED	NEG	successful	no
Ketu South	2017	15-24	M	PN	N	COMPLETED	NEG	successful	no
Nkwanta South	2013	15-24	M	PN	N	COMPLETED	ND	successful	no
KADJEBI	2015	15-24	F	PN	N	COMPLETED	NEG	successful	no
keta	2017	15-24	F	PN	N	COMPLETED	NEG	successful	no
Ketu South	2013	15-24	F	PN	N	COMPLETED	ND	successful	no
Ketu South	2014	15-24	F	PN	N	COMPLETED	ND	successful	no
Ketu South	2014	15-24	F	PN	N	COMPLETED	NEG	successful	no
Ketu South	2014	15-24	F	PN	N	COMPLETED	NEG	successful	no
KRACHI	2014	15-24	F	PP	N	COMPLETED	NEG	successful	no
Hohoe	2013	15-24	F	PP	N	CURED	NEG	successful	no
Nkwanta South	2013	15-24	F	PP	N	CURED	NEG	successful	no
Hohoe	2017	15-24	F	PN	N	DEAD	POS	unsuccessful	no
kpando	2016	15-24	M	PN	N	COMPLETED	NEG	successful	no
Hohoe	2013	15-24	M	PP	N	CURED	NEG	successful	no
KADJEBI	2013	15-24	M	PP	N	CURED	NEG	successful	no
kpando	2014	15-24	M	PP	N	CURED	NEG	successful	no
Dambai	2016	15-24	M	PN	N	DEAD	NEG	unsuccessful	no
keta	2015	15-24	M	PP	N	DEAD	NEG	unsuccessful	no
Ketu South	2013	15-24	M	PN	N	COMPLETED	NEG	successful	no
Ketu South	2014	15-24	M	PN	N	COMPLETED	ND	successful	no
Ketu South	2014	15-24	M	PN	N	COMPLETED	NEG	successful	no
Ketu South	2015	15-24	M	PN	N	COMPLETED	NEG	successful	no
Ketu South	2014	15-24	M	PP	N	CURED	NEG	successful	no
Ketu South	2015	15-24	M	PN	N	DEAD	NEG	unsuccessful	no
Dambai	2015	15-24	F	PN	N	COMPLETED	NEG	successful	no
Dambai	2014	15-24	F	PP	N	COMPLETED	NEG	successful	no
Dambai	2015	15-24	F	PP	N	COMPLETED	NEG	successful	no
KADJEBI	2015	15-24	F	PN	N	COMPLETED	NEG	successful	no
Ketu South	2016	15-24	F	PN	N	COMPLETED	NEG	successful	no
South Tongu	2014	15-24	F	PN	N	COMPLETED	ND	successful	no
Hohoe	2017	15-24	F	EP	T	COMPLETED	NEG	successful	no
Hohoe	2013	15-24	F	PP	N	CURED	NEG	successful	no
Hohoe	2015	15-24	F	PP	N	CURED	NEG	successful	no
Hohoe	2017	15-24	F	PP	N	CURED	NEG	successful	no
Ketu South	2016	15-24	F	PP	N	CURED	NEG	successful	no
Ketu South	2015	15-24	F	PP	N	DEAD	NEG	unsuccessful	no
Ketu South	2017	15-24	F	PN	N	Lost to follow up	NEG	unsuccessful	no
Ketu South	2015	15-24	F	PP	N	Lost to follow up	NEG	unsuccessful	no
Hohoe	2017	15-24	M	PP	R	CURED	NEG	successful	yes
Central Tongu	2014	15-24	M	PN	N	COMPLETED	ND	successful	no
KADJEBI	2013	15-24	M	PN	N	COMPLETED	NEG	successful	no
keta	2015	15-24	M	PN	N	COMPLETED	NEG	successful	no
kpando	2016	15-24	M	PN	N	COMPLETED	NEG	successful	no
Central Tongu	2013	15-24	M	PP	N	CURED	NEG	successful	no
keta	2016	15-24	M	PP	N	CURED	NEG	successful	no
keta	2017	15-24	M	PP	N	CURED	NEG	successful	no
keta	2017	15-24	M	PP	N	CURED	NEG	successful	no
South Tongu	2013	15-24	M	PP	N	CURED	NEG	successful	no
keta	2015	15-24	M	PN	N	DEAD	NEG	unsuccessful	no
Hohoe	2015	15-24	M	PP	N	UNKNOWN	NEG	other	no
Ketu South	2014	15-24	M	PN	N	COMPLETED	NEG	successful	no
Nkwanta South	2017	15-24	M	PN	N	COMPLETED	NEG	successful	no
Ketu South	2013	15-24	M	PP	N	CURED	ND	successful	no
Ketu South	2016	15-24	M	PP	N	CURED	NEG	successful	no
Ketu South	2017	15-24	M	PP	N	CURED	NEG	successful	no
Central Tongu	2014	15-24	F	PN	N	COMPLETED	NEG	successful	no
Dambai	2015	15-24	F	PP	N	COMPLETED	POS	successful	no
Ketu South	2013	15-24	F	PN	N	COMPLETED	NEG	successful	no
Ketu South	2017	15-24	F	PN	N	COMPLETED	NEG	successful	no
Nkwanta South	2013	15-24	F	PN	N	COMPLETED	POS	successful	no
South Tongu	2014	15-24	F	PN	N	COMPLETED	NEG	successful	no
Central Tongu	2015	15-24	F	PP	N	CURED	NEG	successful	no
Hohoe	2013	15-24	F	PP	N	CURED	NEG	successful	no
Hohoe	2013	15-24	F	PP	N	CURED	NEG	successful	no
Hohoe	2016	15-24	F	PP	N	CURED	NEG	successful	no
KADJEBI	2017	15-24	F	PP	N	CURED	NEG	successful	no
Ketu South	2017	15-24	F	PP	N	CURED	ND	successful	no
KRACHI	2015	15-24	F	PP	N	CURED	ND	successful	no
Nkwanta South	2014	15-24	F	PP	N	CURED	ND	successful	no
South Tongu	2015	15-24	F	PP	N	CURED	NEG	successful	no
Nkwanta South	2016	15-24	F	PP	N	DEAD	NEG	unsuccessful	no
Ketu South	2017	15-24	F	PN	N	UNKNOWN	POS	other	no
Hohoe	2014	15-24	M	PP	N	COMPLETED	NEG	successful	no
keta	2015	15-24	M	EP	N	COMPLETED	NEG	successful	no
kpando	2015	15-24	M	PP	N	CURED	NEG	successful	no
Central Tongu	2013	15-24	M	PP	T	CURED	NEG	successful	no
South Tongu	2013	15-24	M	PP	T	CURED	NEG	successful	no
Hohoe	2014	15-24	M	PP	N	UNKNOWN	ND	other	no
Ketu South	2013	15-24	M	PN	N	COMPLETED	ND	successful	no
Ketu South	2013	15-24	M	PN	N	COMPLETED	NEG	successful	no
Ketu South	2013	15-24	M	PN	N	COMPLETED	POS	successful	no
Ketu South	2013	15-24	M	PN	N	COMPLETED	POS	successful	no
Ketu South	2014	15-24	M	PN	N	COMPLETED	ND	successful	no
Ketu South	2014	15-24	M	PN	N	COMPLETED	ND	successful	no
Ketu South	2017	15-24	M	PN	N	COMPLETED	NEG	successful	no
Ketu South	2017	15-24	M	PN	N	COMPLETED	NEG	successful	no
Nkwanta South	2017	15-24	M	PN	N	COMPLETED	NEG	successful	no
Ketu South	2014	15-24	M	PP	N	CURED	NEG	successful	no
Nkwanta South	2016	15-24	M	PP	N	CURED	NEG	successful	no
KADJEBI	2013	15-24	F	PP	R	COMPLETED	POS	successful	yes
KADJEBI	2013	15-24	F	PN	N	COMPLETED	NEG	successful	no
Ketu South	2013	15-24	F	PN	N	COMPLETED	NEG	successful	no
Ketu South	2015	15-24	F	PN	N	COMPLETED	ND	successful	no
Ketu South	2015	15-24	F	PN	N	COMPLETED	NEG	successful	no
kpando	2016	15-24	F	EP	N	COMPLETED	NEG	successful	no
kpando	2017	15-24	F	PN	N	COMPLETED	NEG	successful	no
Nkwanta South	2014	15-24	F	PN	N	COMPLETED	NEG	successful	no
Central Tongu	2016	15-24	F	PP	N	CURED	NEG	successful	no
Ketu South	2013	15-24	F	PP	N	CURED	NEG	successful	no
Ketu South	2017	15-24	F	PP	N	CURED	NEG	successful	no
kpando	2015	15-24	F	PP	N	CURED	NEG	successful	no
South Tongu	2016	15-24	F	PP	N	CURED	NEG	successful	no
Nkwanta South	2017	15-24	F	PN	N	DEAD	NEG	unsuccessful	no
Dambai	2015	15-24	F	PP	N	Lost to follow up	NEG	unsuccessful	no
Dambai	2015	15-24	M	EP	N	COMPLETED	NEG	successful	no
Hohoe	2013	15-24	M	PN	N	COMPLETED	NEG	successful	no
keta	2013	15-24	M	PN	N	COMPLETED	NEG	successful	no
kpando	2016	15-24	M	PP	N	COMPLETED	NEG	successful	no
KRACHI	2017	15-24	M	EP	N	COMPLETED	NEG	successful	no
Central Tongu	2015	15-24	M	PP	N	CURED	NEG	successful	no
Dambai	2013	15-24	M	PP	N	CURED	NEG	successful	no
Hohoe	2014	15-24	M	PP	N	CURED	NEG	successful	no
keta	2014	15-24	M	PP	N	CURED	NEG	successful	no
keta	2015	15-24	M	PP	N	CURED	NEG	successful	no
South Tongu	2015	15-24	M	PP	N	CURED	NEG	successful	no
Nkwanta South	2014	15-24	M	PP	N	COMPLETED	NEG	successful	no
Ketu South	2016	15-24	M	PP	N	CURED	POS	successful	no
Ketu South	2017	15-24	M	PP	N	CURED	NEG	successful	no
Ketu South	2017	15-24	M	PN	N	DEAD	NEG	unsuccessful	no
Nkwanta South	2017	15-24	M	PP	N	Lost to follow up	NEG	unsuccessful	no
Ketu South	2017	15-24	M	PP	N	UNKNOWN	NEG	other	no
Ketu South	2014	15-24	F	PN	N	COMPLETED	ND	successful	no
Ketu South	2014	15-24	F	PN	N	COMPLETED	NEG	successful	no
Ketu South	2015	15-24	F	PN	N	COMPLETED	POS	successful	no
Ketu South	2016	15-24	F	PN	N	COMPLETED	NEG	successful	no
kpando	2016	15-24	F	EP	N	COMPLETED	NEG	successful	no
Nkwanta South	2017	15-24	F	EP	N	COMPLETED	NEG	successful	no
Central Tongu	2015	15-24	F	PP	N	CURED	NEG	successful	no
Hohoe	2013	15-24	F	PP	N	CURED	NEG	successful	no
Ketu South	2014	15-24	F	PP	N	CURED	POS	successful	no
South Tongu	2015	15-24	F	PP	N	CURED	NEG	successful	no
keta	2014	15-24	F	PN	N	DEAD	NEG	unsuccessful	no
Ketu South	2016	15-24	F	PP	N	DEAD	POS	unsuccessful	no
Ketu South	2017	15-24	F	PP	N	DEAD	POS	unsuccessful	no
Ketu South	2013	15-24	F	PN	N	Lost to follow up	ND	unsuccessful	no
Hohoe	2014	15-24	M	PP	N	COMPLETED	NEG	successful	no
KADJEBI	2014	15-24	M	PN	N	COMPLETED	NEG	successful	no
Hohoe	2016	15-24	M	PP	N	CURED	NEG	successful	no
keta	2017	15-24	M	PP	N	CURED	NEG	successful	no
kpando	2014	15-24	M	PP	N	CURED	NEG	successful	no
Hohoe	2017	15-24	M	PP	N	Transferred OUT	POS	other	no
Ketu South	2015	15-24	M	EP	N	COMPLETED	NEG	successful	no
Ketu South	2013	15-24	M	PN	N	COMPLETED	POS	successful	no
Ketu South	2014	15-24	M	PP	N	CURED	NEG	successful	no
Nkwanta South	2017	15-24	M	PP	N	CURED	NEG	successful	no
Ketu South	2013	15-24	M	PN	N	DEAD	ND	unsuccessful	no
Ketu South	2016	15-24	M	PN	N	DEAD	POS	unsuccessful	no
Ketu South	2017	15-24	M	PN	N	UNKNOWN	NEG	other	no
Ketu South	2017	15-24	M	PN	N	UNKNOWN	POS	other	no
Nkwanta South	2014	15-24	M	PP	N	UNKNOWN	ND	other	no
Central Tongu	2013	15-24	F	PN	N	COMPLETED	NEG	successful	no
Dambai	2014	15-24	F	PN	N	COMPLETED	NEG	successful	no
Ketu South	2013	15-24	F	PN	N	COMPLETED	ND	successful	no
Ketu South	2016	15-24	F	PN	N	COMPLETED	NEG	successful	no
Nkwanta South	2014	15-24	F	PN	N	COMPLETED	ND	successful	no
Nkwanta South	2017	15-24	F	PN	N	COMPLETED	NEG	successful	no
South Tongu	2013	15-24	F	PP	N	COMPLETED	NEG	successful	no
South Tongu	2017	15-24	F	PP	N	COMPLETED	NEG	successful	no
Hohoe	2013	15-24	F	PP	N	CURED	NEG	successful	no
Ketu South	2013	15-24	F	PP	N	CURED	ND	successful	no
Ketu South	2013	15-24	F	PP	N	CURED	NEG	successful	no
Ketu South	2017	15-24	F	PP	N	CURED	NEG	successful	no
Ketu South	2017	15-24	F	PP	N	CURED	NEG	successful	no
kpando	2014	15-24	F	PP	N	CURED	NEG	successful	no
South Tongu	2016	15-24	F	PP	N	CURED	NEG	successful	no
Central Tongu	2017	15-24	F	PP	N	DEAD	NEG	unsuccessful	no
Dambai	2017	15-24	F	PP	N	DEAD	ND	unsuccessful	no
keta	2014	15-24	F	PP	N	DEAD	POS	unsuccessful	no
Ketu South	2016	15-24	F	PN	N	DEAD	NEG	unsuccessful	no
kpando	2015	15-24	F	PP	N	DEAD	NEG	unsuccessful	no
South Tongu	2017	15-24	F	PP	N	DEAD	NEG	unsuccessful	no
Ketu South	2017	15-24	F	EP	N	Lost to follow up	NEG	unsuccessful	no
Ketu South	2014	15-24	F	PN	N	Lost to follow up	ND	unsuccessful	no
KADJEBI	2014	15-24	F	PN	N	Transferred OUT	NEG	other	no
kpando	2015	15-24	M	PP	R	CURED	NEG	successful	yes
Dambai	2015	15-24	M	PN	N	COMPLETED	NEG	successful	no
Hohoe	2016	15-24	M	PN	N	COMPLETED	NEG	successful	no
KADJEBI	2013	15-24	M	PN	N	COMPLETED	NEG	successful	no
KADJEBI	2017	15-24	M	PN	N	COMPLETED	POS	successful	no
KADJEBI	2015	15-24	M	PP	N	COMPLETED	NEG	successful	no
KRACHI	2017	15-24	M	EP	N	COMPLETED	POS	successful	no
KRACHI	2013	15-24	M	PN	N	COMPLETED	ND	successful	no
KRACHI	2014	15-24	M	PN	N	COMPLETED	POS	successful	no
KRACHI	2014	15-24	M	PP	N	COMPLETED	NEG	successful	no
Central Tongu	2015	15-24	M	PP	N	CURED	NEG	successful	no
Central Tongu	2015	15-24	M	PP	N	CURED	NEG	successful	no
keta	2015	15-24	M	PP	N	CURED	NEG	successful	no
keta	2016	15-24	M	PP	N	CURED	NEG	successful	no
South Tongu	2015	15-24	M	PP	N	CURED	NEG	successful	no
South Tongu	2016	15-24	M	PP	N	CURED	POS	successful	no
Central Tongu	2017	15-24	M	PN	N	DEAD	ND	unsuccessful	no
KADJEBI	2013	15-24	M	PP	N	DEAD	NEG	unsuccessful	no
keta	2014	15-24	M	PP	N	DEAD	NEG	unsuccessful	no
South Tongu	2017	15-24	M	PN	N	DEAD	ND	unsuccessful	no
KADJEBI	2013	15-24	M	PP	N	Lost to follow up	ND	unsuccessful	no
Ketu South	2015	15-24	M	PN	N	COMPLETED	NEG	successful	no
Ketu South	2017	15-24	M	PN	N	COMPLETED	NEG	successful	no
Nkwanta South	2013	15-24	M	PN	N	COMPLETED	ND	successful	no
Nkwanta South	2015	15-24	M	PP	N	COMPLETED	ND	successful	no
Ketu South	2014	15-24	M	PP	N	CURED	ND	successful	no
Ketu South	2016	15-24	M	PP	N	CURED	NEG	successful	no
Ketu South	2016	15-24	M	PP	N	Lost to follow up	NEG	unsuccessful	no
Ketu South	2016	15-24	M	PN	N	UNKNOWN	NEG	other	no
Central Tongu	2017	15-24	F	PP	N	COMPLETED	ND	successful	no
Dambai	2014	15-24	F	PN	N	COMPLETED	ND	successful	no
KADJEBI	2013	15-24	F	PN	N	COMPLETED	NEG	successful	no
KADJEBI	2016	15-24	F	PP	N	COMPLETED	NEG	successful	no
keta	2015	15-24	F	EP	N	COMPLETED	NEG	successful	no
keta	2013	15-24	F	PN	N	COMPLETED	NEG	successful	no
keta	2017	15-24	F	PN	N	COMPLETED	NEG	successful	no
Ketu South	2016	15-24	F	EP	N	COMPLETED	NEG	successful	no
Ketu South	2014	15-24	F	PN	N	COMPLETED	NEG	successful	no
Ketu South	2014	15-24	F	PN	N	COMPLETED	POS	successful	no
Ketu South	2017	15-24	F	PN	N	COMPLETED	NEG	successful	no
Ketu South	2014	15-24	F	PP	N	COMPLETED	NEG	successful	no
kpando	2013	15-24	F	EP	N	COMPLETED	NEG	successful	no
kpando	2013	15-24	F	EP	N	COMPLETED	NEG	successful	no
Nkwanta South	2015	15-24	F	PN	N	COMPLETED	ND	successful	no
South Tongu	2017	15-24	F	PP	N	COMPLETED	ND	successful	no
keta	2015	15-24	F	PP	N	CURED	NEG	successful	no
keta	2016	15-24	F	PP	N	CURED	NEG	successful	no
kpando	2016	15-24	F	PP	N	CURED	NEG	successful	no
Hohoe	2016	15-24	F	PN	N	DEAD	POS	unsuccessful	no
Ketu South	2014	15-24	F	PN	N	DEAD	ND	unsuccessful	no
Ketu South	2016	15-24	F	PN	N	DEAD	POS	unsuccessful	no
Nkwanta South	2013	15-24	F	PP	N	DEAD	POS	unsuccessful	no
KRACHI	2014	15-24	M	PP	N	COMPLETED	NEG	successful	no
Central Tongu	2013	15-24	M	PP	N	CURED	NEG	successful	no
Hohoe	2017	15-24	M	PP	N	CURED	NEG	successful	no
KADJEBI	2013	15-24	M	PP	N	CURED	ND	successful	no
KADJEBI	2014	15-24	M	PP	N	CURED	NEG	successful	no
keta	2016	15-24	M	PP	N	CURED	NEG	successful	no
keta	2016	15-24	M	PP	N	CURED	POS	successful	no
kpando	2014	15-24	M	PP	N	CURED	NEG	successful	no
South Tongu	2013	15-24	M	PP	N	CURED	NEG	successful	no
Central Tongu	2015	15-24	M	PP	N	DEAD	NEG	unsuccessful	no
Ketu South	2013	15-24	M	PN	N	COMPLETED	ND	successful	no
Ketu South	2014	15-24	M	PN	N	COMPLETED	ND	successful	no
Ketu South	2014	15-24	M	PN	N	COMPLETED	NEG	successful	no
Ketu South	2014	15-24	M	PN	N	COMPLETED	NEG	successful	no
Ketu South	2016	15-24	M	PP	N	CURED	NEG	successful	no
Nkwanta South	2015	15-24	M	PP	N	CURED	ND	successful	no
Ketu South	2015	15-24	M	PN	N	DEAD	NEG	unsuccessful	no
Dambai	2014	25-34	F	PN	N	COMPLETED	NEG	successful	no
Dambai	2017	25-34	F	PP	N	COMPLETED	NEG	successful	no
Ketu South	2013	25-34	F	PN	N	COMPLETED	NEG	successful	no
Ketu South	2013	25-34	F	PN	N	COMPLETED	POS	successful	no
Ketu South	2013	25-34	F	PN	N	COMPLETED	POS	successful	no
Ketu South	2014	25-34	F	PN	N	COMPLETED	ND	successful	no
Ketu South	2014	25-34	F	PN	N	COMPLETED	NEG	successful	no
Ketu South	2014	25-34	F	PN	N	COMPLETED	NEG	successful	no
Ketu South	2014	25-34	F	PN	N	COMPLETED	NEG	successful	no
Ketu South	2014	25-34	F	PN	N	COMPLETED	POS	successful	no
Ketu South	2014	25-34	F	PN	N	COMPLETED	POS	successful	no
Ketu South	2016	25-34	F	PN	N	COMPLETED	POS	successful	no
Ketu South	2017	25-34	F	PN	N	COMPLETED	NEG	successful	no
Ketu South	2016	25-34	F	PP	N	COMPLETED	NEG	successful	no
Central Tongu	2015	25-34	F	PP	N	CURED	NEG	successful	no
Hohoe	2015	25-34	F	PP	N	CURED	NEG	successful	no
KADJEBI	2013	25-34	F	PP	N	CURED	ND	successful	no
KADJEBI	2013	25-34	F	PP	N	CURED	POS	successful	no
KADJEBI	2014	25-34	F	PP	N	CURED	POS	successful	no
keta	2014	25-34	F	PP	N	CURED	NEG	successful	no
keta	2016	25-34	F	PP	N	CURED	NEG	successful	no
keta	2017	25-34	F	PP	N	CURED	NEG	successful	no
Ketu South	2017	25-34	F	PP	N	CURED	NEG	successful	no
Ketu South	2017	25-34	F	PP	N	CURED	POS	successful	no
kpando	2017	25-34	F	PP	N	CURED	NEG	successful	no
KRACHI	2016	25-34	F	PP	N	CURED	NEG	successful	no
Nkwanta South	2013	25-34	F	PP	N	CURED	ND	successful	no
South Tongu	2015	25-34	F	PP	N	CURED	NEG	successful	no
keta	2015	25-34	F	PP	N	DEAD	POS	unsuccessful	no
keta	2017	25-34	F	PP	N	DEAD	NEG	unsuccessful	no
Ketu South	2017	25-34	F	PN	N	DEAD	NEG	unsuccessful	no
Nkwanta South	2016	25-34	F	EP	N	DEAD	ND	unsuccessful	no
KADJEBI	2015	25-34	M	PN	N	COMPLETED	NEG	successful	no
keta	2016	25-34	M	EP	N	COMPLETED	NEG	successful	no
kpando	2015	25-34	M	PN	N	COMPLETED	NEG	successful	no
kpando	2016	25-34	M	PN	N	COMPLETED	NEG	successful	no
KRACHI	2014	25-34	M	PP	N	COMPLETED	NEG	successful	no
Central Tongu	2014	25-34	M	PP	N	CURED	NEG	successful	no
Dambai	2014	25-34	M	PP	N	CURED	ND	successful	no
keta	2014	25-34	M	PP	N	CURED	NEG	successful	no
keta	2015	25-34	M	PP	N	CURED	NEG	successful	no
keta	2017	25-34	M	PP	N	CURED	NEG	successful	no
kpando	2017	25-34	M	PP	N	CURED	NEG	successful	no
South Tongu	2014	25-34	M	PP	N	CURED	NEG	successful	no
kpando	2014	25-34	M	PP	N	DEAD	NEG	unsuccessful	no
Dambai	2015	25-34	M	EP	N	Lost to follow up	NEG	unsuccessful	no
Ketu South	2013	25-34	M	PN	N	COMPLETED	ND	successful	no
Ketu South	2013	25-34	M	PN	N	COMPLETED	NEG	successful	no
Ketu South	2013	25-34	M	PN	N	COMPLETED	NEG	successful	no
Ketu South	2013	25-34	M	PN	N	COMPLETED	POS	successful	no
Ketu South	2015	25-34	M	PN	N	COMPLETED	NEG	successful	no
Ketu South	2017	25-34	M	PN	N	COMPLETED	NEG	successful	no
Ketu South	2015	25-34	M	PP	N	CURED	ND	successful	no
Nkwanta South	2013	25-34	M	PP	N	CURED	ND	successful	no
Nkwanta South	2013	25-34	M	PP	N	CURED	NEG	successful	no
Nkwanta South	2015	25-34	M	PP	N	CURED	NEG	successful	no
Nkwanta South	2014	25-34	M	PP	N	DEAD	ND	unsuccessful	no
Central Tongu	2017	25-34	F	EP	N	COMPLETED	NEG	successful	no
Nkwanta South	2015	25-34	F	PP	N	COMPLETED	POS	successful	no
South Tongu	2017	25-34	F	EP	N	COMPLETED	NEG	successful	no
South Tongu	2014	25-34	F	PP	N	COMPLETED	NEG	successful	no
Hohoe	2016	25-34	F	PP	N	CURED	NEG	successful	no
KADJEBI	2013	25-34	F	PP	N	CURED	NEG	successful	no
keta	2015	25-34	F	PP	N	CURED	NEG	successful	no
keta	2015	25-34	F	PP	N	CURED	NEG	successful	no
kpando	2014	25-34	F	PP	N	CURED	NEG	successful	no
KADJEBI	2013	25-34	F	PP	N	DEAD	POS	unsuccessful	no
KADJEBI	2016	25-34	M	PP	D	COMPLETED	POS	successful	yes
Central Tongu	2014	25-34	M	PP	N	COMPLETED	NEG	successful	no
Hohoe	2016	25-34	M	PN	N	COMPLETED	POS	successful	no
keta	2014	25-34	M	PN	N	COMPLETED	NEG	successful	no
KRACHI	2017	25-34	M	EP	N	COMPLETED	NEG	successful	no
KRACHI	2017	25-34	M	PN	N	COMPLETED	NEG	successful	no
Central Tongu	2017	25-34	M	PP	N	CURED	NEG	successful	no
Hohoe	2013	25-34	M	PP	N	CURED	NEG	successful	no
Hohoe	2013	25-34	M	PP	N	CURED	NEG	successful	no
Hohoe	2014	25-34	M	PP	N	CURED	NEG	successful	no
Hohoe	2014	25-34	M	PP	N	CURED	NEG	successful	no
KADJEBI	2014	25-34	M	PP	N	CURED	NEG	successful	no
keta	2015	25-34	M	PP	N	CURED	NEG	successful	no
kpando	2015	25-34	M	PP	N	CURED	NEG	successful	no
South Tongu	2017	25-34	M	PP	N	CURED	NEG	successful	no
Central Tongu	2014	25-34	M	PN	N	DEAD	ND	unsuccessful	no
South Tongu	2014	25-34	M	PN	N	DEAD	ND	unsuccessful	no
Central Tongu	2017	25-34	M	PP	N	FAILURE	NEG	unsuccessful	no
South Tongu	2017	25-34	M	PP	N	FAILURE	NEG	unsuccessful	no
Ketu South	2013	25-34	M	PN	N	COMPLETED	NEG	successful	no
Ketu South	2013	25-34	M	PN	N	COMPLETED	POS	successful	no
Ketu South	2014	25-34	M	PN	N	COMPLETED	NEG	successful	no
Ketu South	2014	25-34	M	PN	N	COMPLETED	POS	successful	no
Ketu South	2015	25-34	M	PN	N	COMPLETED	NEG	successful	no
Ketu South	2016	25-34	M	PN	N	COMPLETED	NEG	successful	no
Ketu South	2016	25-34	M	PN	N	COMPLETED	NEG	successful	no
Ketu South	2016	25-34	M	PP	N	CURED	NEG	successful	no
Ketu South	2016	25-34	M	PP	N	CURED	NEG	successful	no
Ketu South	2017	25-34	M	PP	N	CURED	NEG	successful	no
Nkwanta South	2016	25-34	M	PN	N	DEAD	POS	unsuccessful	no
Nkwanta South	2014	25-34	M	PP	N	DEAD	ND	unsuccessful	no
Ketu South	2015	25-34	M	PN	N	Lost to follow up	POS	unsuccessful	no
Ketu South	2016	25-34	M	PP	N	UNKNOWN	NEG	other	no
kpando	2015	25-34	F	PP	R	CURED	POS	successful	yes
Hohoe	2015	25-34	F	PP	F	UNKNOWN	POS	other	yes
Dambai	2015	25-34	F	PP	N	COMPLETED	NEG	successful	no
KADJEBI	2016	25-34	F	PN	N	COMPLETED	NEG	successful	no
keta	2014	25-34	F	PN	N	COMPLETED	NEG	successful	no
keta	2014	25-34	F	PN	N	COMPLETED	NEG	successful	no
Ketu South	2013	25-34	F	PN	N	COMPLETED	NEG	successful	no
Ketu South	2013	25-34	F	PN	N	COMPLETED	POS	successful	no
Ketu South	2014	25-34	F	PN	N	COMPLETED	NEG	successful	no
Ketu South	2014	25-34	F	PN	N	COMPLETED	POS	successful	no
Ketu South	2014	25-34	F	PN	N	COMPLETED	POS	successful	no
kpando	2014	25-34	F	PN	N	COMPLETED	NEG	successful	no
Hohoe	2013	25-34	F	PP	N	CURED	POS	successful	no
Hohoe	2017	25-34	F	PP	N	CURED	NEG	successful	no
KADJEBI	2013	25-34	F	PP	N	CURED	NEG	successful	no
KADJEBI	2014	25-34	F	PP	N	CURED	NEG	successful	no
keta	2014	25-34	F	PP	N	CURED	NEG	successful	no
Nkwanta South	2015	25-34	F	PP	N	CURED	NEG	successful	no
Nkwanta South	2016	25-34	F	PP	N	CURED	NEG	successful	no
Nkwanta South	2015	25-34	F	PN	N	DEAD	NEG	unsuccessful	no
Hohoe	2014	25-34	F	PP	N	FAILURE	POS	unsuccessful	no
KADJEBI	2015	25-34	F	PP	N	Transferred OUT	POS	other	no
Central Tongu	2013	25-34	M	PN	N	COMPLETED	ND	successful	no
Central Tongu	2015	25-34	M	PN	N	COMPLETED	NEG	successful	no
Hohoe	2013	25-34	M	PP	N	COMPLETED	NEG	successful	no
keta	2013	25-34	M	PN	N	COMPLETED	NEG	successful	no
keta	2014	25-34	M	PN	N	COMPLETED	POS	successful	no
South Tongu	2013	25-34	M	PN	N	COMPLETED	ND	successful	no
keta	2014	25-34	M	PP	N	CURED	NEG	successful	no
keta	2014	25-34	M	PP	N	CURED	POS	successful	no
keta	2016	25-34	M	PP	N	CURED	NEG	successful	no
keta	2017	25-34	M	PP	N	CURED	NEG	successful	no
keta	2017	25-34	M	PP	N	CURED	NEG	successful	no
kpando	2013	25-34	M	PP	N	CURED	NEG	successful	no
South Tongu	2015	25-34	M	PP	N	CURED	NEG	successful	no
Ketu South	2016	25-34	M	PP	N	COMPLETED	NEG	successful	no
Nkwanta South	2017	25-34	M	EP	N	COMPLETED	NEG	successful	no
Nkwanta South	2017	25-34	M	PN	N	COMPLETED	NEG	successful	no
Ketu South	2014	25-34	M	PP	N	CURED	POS	successful	no
Ketu South	2014	25-34	M	PN	N	DEAD	POS	unsuccessful	no
Ketu South	2014	25-34	M	PP	N	DEAD	ND	unsuccessful	no
KADJEBI	2013	25-34	F	PN	N	COMPLETED	ND	successful	no
KADJEBI	2017	25-34	F	PP	N	COMPLETED	NEG	successful	no
keta	2014	25-34	F	PN	N	COMPLETED	POS	successful	no
keta	2016	25-34	F	PN	N	COMPLETED	NEG	successful	no
Ketu South	2013	25-34	F	PN	N	COMPLETED	ND	successful	no
Ketu South	2013	25-34	F	PN	N	COMPLETED	POS	successful	no
Ketu South	2014	25-34	F	PN	N	COMPLETED	ND	successful	no
Ketu South	2017	25-34	F	PN	N	COMPLETED	NEG	successful	no
Ketu South	2014	25-34	F	PP	N	COMPLETED	NEG	successful	no
Nkwanta South	2017	25-34	F	PP	N	COMPLETED	POS	successful	no
Central Tongu	2015	25-34	F	PP	N	CURED	POS	successful	no
keta	2017	25-34	F	PP	N	CURED	NEG	successful	no
Ketu South	2015	25-34	F	PP	N	CURED	POS	successful	no
Nkwanta South	2013	25-34	F	PP	N	CURED	POS	successful	no
South Tongu	2015	25-34	F	PP	N	CURED	POS	successful	no
Ketu South	2017	25-34	F	PN	N	DEAD	POS	unsuccessful	no
kpando	2014	25-34	F	PP	N	DEAD	NEG	unsuccessful	no
Ketu South	2016	25-34	F	PN	N	UNKNOWN	POS	other	no
Hohoe	2014	25-34	F	PP	N	UNKNOWN	POS	other	no
Hohoe	2014	25-34	M	PP	R	UNKNOWN	NEG	other	yes
Central Tongu	2014	25-34	M	PP	N	COMPLETED	NEG	successful	no
KADJEBI	2015	25-34	M	PN	N	COMPLETED	ND	successful	no
kpando	2014	25-34	M	PN	N	COMPLETED	POS	successful	no
kpando	2017	25-34	M	PP	N	COMPLETED	NEG	successful	no
South Tongu	2014	25-34	M	PP	N	COMPLETED	NEG	successful	no
Hohoe	2013	25-34	M	PP	N	CURED	NEG	successful	no
Hohoe	2014	25-34	M	PP	N	CURED	NEG	successful	no
Hohoe	2014	25-34	M	PP	N	CURED	NEG	successful	no
KADJEBI	2013	25-34	M	PP	N	CURED	NEG	successful	no
keta	2016	25-34	M	PP	N	CURED	NEG	successful	no
keta	2017	25-34	M	PP	N	CURED	NEG	successful	no
Dambai	2013	25-34	M	PP	N	UNKNOWN	POS	other	no
Hohoe	2017	25-34	M	PP	N	UNKNOWN	NEG	other	no
Ketu South	2013	25-34	M	PN	N	COMPLETED	ND	successful	no
Ketu South	2013	25-34	M	PN	N	COMPLETED	POS	successful	no
Ketu South	2014	25-34	M	PN	N	COMPLETED	NEG	successful	no
Ketu South	2014	25-34	M	PN	N	COMPLETED	POS	successful	no
Ketu South	2015	25-34	M	PN	N	COMPLETED	NEG	successful	no
Ketu South	2015	25-34	M	PN	N	COMPLETED	NEG	successful	no
Ketu South	2015	25-34	M	PN	N	COMPLETED	POS	successful	no
Ketu South	2015	25-34	M	PN	N	COMPLETED	POS	successful	no
Ketu South	2016	25-34	M	PN	N	COMPLETED	NEG	successful	no
Ketu South	2014	25-34	M	PP	N	COMPLETED	POS	successful	no
Ketu South	2016	25-34	M	PP	N	CURED	NEG	successful	no
Ketu South	2017	25-34	M	PP	N	CURED	NEG	successful	no
Ketu South	2017	25-34	M	PP	N	CURED	NEG	successful	no
Ketu South	2017	25-34	M	PP	N	CURED	NEG	successful	no
Ketu South	2017	25-34	M	PP	N	CURED	NEG	successful	no
Dambai	2016	25-34	F	PP	N	COMPLETED	POS	successful	no
keta	2014	25-34	F	PN	N	COMPLETED	NEG	successful	no
keta	2016	25-34	F	PN	N	COMPLETED	NEG	successful	no
Ketu South	2014	25-34	F	PN	N	COMPLETED	NEG	successful	no
Ketu South	2014	25-34	F	PN	N	COMPLETED	NEG	successful	no
Ketu South	2015	25-34	F	PN	N	COMPLETED	NEG	successful	no
kpando	2016	25-34	F	PN	N	COMPLETED	POS	successful	no
kpando	2013	25-34	F	PP	N	COMPLETED	NEG	successful	no
KRACHI	2014	25-34	F	PN	N	COMPLETED	NEG	successful	no
Nkwanta South	2017	25-34	F	PN	N	COMPLETED	NEG	successful	no
Nkwanta South	2017	25-34	F	PP	N	COMPLETED	POS	successful	no
Central Tongu	2014	25-34	F	PN	T	COMPLETED	ND	successful	no
South Tongu	2014	25-34	F	PN	T	COMPLETED	ND	successful	no
KADJEBI	2015	25-34	F	PP	N	CURED	NEG	successful	no
keta	2014	25-34	F	PP	N	CURED	NEG	successful	no
keta	2015	25-34	F	PP	N	CURED	NEG	successful	no
Ketu South	2014	25-34	F	PP	N	CURED	ND	successful	no
Ketu South	2016	25-34	F	PP	N	CURED	NEG	successful	no
Ketu South	2017	25-34	F	PP	N	CURED	NEG	successful	no
Ketu South	2017	25-34	F	PP	N	CURED	POS	successful	no
Central Tongu	2014	25-34	F	PN	N	DEAD	ND	unsuccessful	no
Hohoe	2015	25-34	F	PN	N	DEAD	POS	unsuccessful	no
keta	2013	25-34	F	PN	N	DEAD	POS	unsuccessful	no
Ketu South	2015	25-34	F	PP	N	DEAD	POS	unsuccessful	no
South Tongu	2014	25-34	F	PN	N	DEAD	ND	unsuccessful	no
Dambai	2014	25-34	F	PN	N	UNKNOWN	ND	other	no
Hohoe	2014	25-34	M	PP	R	COMPLETED	NEG	successful	yes
Hohoe	2013	25-34	M	PP	R	CURED	NEG	successful	yes
Hohoe	2016	25-34	M	PP	N	COMPLETED	NEG	successful	no
KADJEBI	2016	25-34	M	PN	N	COMPLETED	NEG	successful	no
KADJEBI	2016	25-34	M	PN	N	COMPLETED	NEG	successful	no
keta	2016	25-34	M	PN	N	COMPLETED	NEG	successful	no
keta	2017	25-34	M	PP	N	COMPLETED	NEG	successful	no
kpando	2015	25-34	M	PN	N	COMPLETED	NEG	successful	no
kpando	2015	25-34	M	PN	N	COMPLETED	NEG	successful	no
kpando	2016	25-34	M	PN	N	COMPLETED	NEG	successful	no
KADJEBI	2014	25-34	M	PP	N	CURED	NEG	successful	no
keta	2013	25-34	M	PP	N	CURED	NEG	successful	no
keta	2016	25-34	M	PP	N	CURED	POS	successful	no
kpando	2013	25-34	M	PP	N	CURED	NEG	successful	no
kpando	2015	25-34	M	PP	N	CURED	NEG	successful	no
keta	2017	25-34	M	PP	N	DEAD	POS	unsuccessful	no
kpando	2015	25-34	M	PN	N	DEAD	POS	unsuccessful	no
KRACHI	2014	25-34	M	PN	N	DEAD	NEG	unsuccessful	no
Ketu South	2013	25-34	M	PN	N	COMPLETED	ND	successful	no
Ketu South	2014	25-34	M	PN	N	COMPLETED	NEG	successful	no
Ketu South	2015	25-34	M	PN	N	COMPLETED	NEG	successful	no
Ketu South	2014	25-34	M	PP	N	COMPLETED	NEG	successful	no
Ketu South	2014	25-34	M	PP	N	CURED	ND	successful	no
Ketu South	2015	25-34	M	PP	N	CURED	POS	successful	no
Ketu South	2015	25-34	M	PN	N	DEAD	ND	unsuccessful	no
Nkwanta South	2014	25-34	M	PP	N	DEAD	ND	unsuccessful	no
Ketu South	2013	25-34	M	PN	N	Lost to follow up	ND	unsuccessful	no
Ketu South	2016	25-34	M	PP	N	UNKNOWN	NEG	other	no
Dambai	2017	25-34	F	PP	D	COMPLETED	POS	successful	yes
KADJEBI	2016	25-34	F	PP	R	COMPLETED	NEG	successful	yes
Central Tongu	2013	25-34	F	PN	N	COMPLETED	POS	successful	no
Dambai	2015	25-34	F	PN	N	COMPLETED	NEG	successful	no
KADJEBI	2013	25-34	F	PN	N	COMPLETED	NEG	successful	no
KADJEBI	2013	25-34	F	PP	N	COMPLETED	POS	successful	no
keta	2013	25-34	F	PN	N	COMPLETED	NEG	successful	no
keta	2014	25-34	F	PN	N	COMPLETED	NEG	successful	no
Ketu South	2013	25-34	F	PN	N	COMPLETED	ND	successful	no
Ketu South	2013	25-34	F	PN	N	COMPLETED	ND	successful	no
Ketu South	2013	25-34	F	PN	N	COMPLETED	NEG	successful	no
Ketu South	2014	25-34	F	PN	N	COMPLETED	NEG	successful	no
Ketu South	2017	25-34	F	PN	N	COMPLETED	POS	successful	no
kpando	2017	25-34	F	PN	N	COMPLETED	POS	successful	no
KRACHI	2017	25-34	F	EP	N	COMPLETED	NEG	successful	no
Nkwanta South	2016	25-34	F	PP	N	COMPLETED	NEG	successful	no
South Tongu	2013	25-34	F	PN	N	COMPLETED	POS	successful	no
Hohoe	2015	25-34	F	PP	N	CURED	POS	successful	no
KADJEBI	2013	25-34	F	PP	N	CURED	NEG	successful	no
keta	2016	25-34	F	PP	N	CURED	NEG	successful	no
Nkwanta South	2015	25-34	F	PP	N	CURED	NEG	successful	no
Hohoe	2013	25-34	F	PN	N	DEAD	POS	unsuccessful	no
keta	2017	25-34	F	PP	N	DEAD	NEG	unsuccessful	no
Ketu South	2014	25-34	F	PN	N	DEAD	ND	unsuccessful	no
Ketu South	2014	25-34	F	PN	N	DEAD	POS	unsuccessful	no
Ketu South	2014	25-34	F	PN	N	DEAD	POS	unsuccessful	no
Ketu South	2014	25-34	F	PN	N	DEAD	POS	unsuccessful	no
South Tongu	2015	25-34	F	PN	N	DEAD	NEG	unsuccessful	no
Ketu South	2017	25-34	F	PP	N	UNKNOWN	NEG	other	no
Dambai	2014	25-34	F	PN	N	UNKNOWN	NEG	other	no
Dambai	2014	25-34	F	PP	N	UNKNOWN	ND	other	no
Central Tongu	2014	25-34	M	PP	N	COMPLETED	ND	successful	no
Central Tongu	2017	25-34	M	PP	N	COMPLETED	ND	successful	no
Dambai	2016	25-34	M	PN	N	COMPLETED	NEG	successful	no
Dambai	2017	25-34	M	PP	N	COMPLETED	NEG	successful	no
KADJEBI	2015	25-34	M	EP	N	COMPLETED	POS	successful	no
KADJEBI	2013	25-34	M	PN	N	COMPLETED	POS	successful	no
KADJEBI	2015	25-34	M	PN	N	COMPLETED	POS	successful	no
keta	2013	25-34	M	PN	N	COMPLETED	NEG	successful	no
keta	2015	25-34	M	PN	N	COMPLETED	NEG	successful	no
KRACHI	2017	25-34	M	PN	N	COMPLETED	POS	successful	no
South Tongu	2014	25-34	M	PP	N	COMPLETED	ND	successful	no
South Tongu	2017	25-34	M	PP	N	COMPLETED	ND	successful	no
Central Tongu	2016	25-34	M	PP	N	CURED	ND	successful	no
Hohoe	2013	25-34	M	PP	N	CURED	NEG	successful	no
Hohoe	2013	25-34	M	PP	N	CURED	POS	successful	no
keta	2016	25-34	M	PP	N	CURED	NEG	successful	no
keta	2017	25-34	M	PP	N	CURED	NEG	successful	no
keta	2017	25-34	M	PP	N	CURED	POS	successful	no
South Tongu	2016	25-34	M	PP	N	CURED	NEG	successful	no
South Tongu	2016	25-34	M	PP	N	CURED	NEG	successful	no
South Tongu	2016	25-34	M	PP	N	CURED	POS	successful	no
keta	2014	25-34	M	PN	N	DEAD	NEG	unsuccessful	no
kpando	2015	25-34	M	PN	N	DEAD	NEG	unsuccessful	no
kpando	2016	25-34	M	PP	N	DEAD	NEG	unsuccessful	no
Hohoe	2013	25-34	M	PP	N	FAILURE	POS	unsuccessful	no
KADJEBI	2016	25-34	M	PN	N	Lost to follow up	NEG	unsuccessful	no
KADJEBI	2017	25-34	M	PP	N	Lost to follow up	NEG	unsuccessful	no
Hohoe	2015	25-34	M	PP	N	UNKNOWN	NEG	other	no
Ketu South	2013	25-34	M	PN	N	COMPLETED	ND	successful	no
Ketu South	2013	25-34	M	PN	N	COMPLETED	ND	successful	no
Ketu South	2013	25-34	M	PN	N	COMPLETED	ND	successful	no
Ketu South	2014	25-34	M	PN	N	COMPLETED	ND	successful	no
Ketu South	2017	25-34	M	PN	N	COMPLETED	NEG	successful	no
Ketu South	2017	25-34	M	PN	N	COMPLETED	NEG	successful	no
Ketu South	2013	25-34	M	PP	N	CURED	NEG	successful	no
Ketu South	2014	25-34	M	PP	N	CURED	NEG	successful	no
Ketu South	2015	25-34	M	PP	N	CURED	NEG	successful	no
Ketu South	2017	25-34	M	PP	N	CURED	NEG	successful	no
Nkwanta South	2015	25-34	M	PP	N	CURED	ND	successful	no
Ketu South	2015	25-34	M	PN	N	DEAD	POS	unsuccessful	no
Ketu South	2016	25-34	M	PN	N	DEAD	NEG	unsuccessful	no
Ketu South	2016	25-34	M	PN	N	DEAD	NEG	unsuccessful	no
Ketu South	2017	25-34	M	PN	N	DEAD	NEG	unsuccessful	no
Ketu South	2017	25-34	M	PN	N	DEAD	NEG	unsuccessful	no
Central Tongu	2017	25-34	F	PP	D	DEAD	POS	unsuccessful	yes
South Tongu	2017	25-34	F	PP	D	DEAD	POS	unsuccessful	yes
Central Tongu	2016	25-34	F	PN	N	COMPLETED	NEG	successful	no
Central Tongu	2016	25-34	F	PN	N	COMPLETED	POS	successful	no
keta	2017	25-34	F	PN	N	COMPLETED	NEG	successful	no
Ketu South	2013	25-34	F	PN	N	COMPLETED	NEG	successful	no
Ketu South	2013	25-34	F	PN	N	COMPLETED	POS	successful	no
Ketu South	2015	25-34	F	PN	N	COMPLETED	POS	successful	no
Ketu South	2016	25-34	F	PN	N	COMPLETED	POS	successful	no
Ketu South	2017	25-34	F	PN	N	COMPLETED	NEG	successful	no
kpando	2013	25-34	F	PN	N	COMPLETED	POS	successful	no
kpando	2016	25-34	F	PN	N	COMPLETED	NEG	successful	no
kpando	2017	25-34	F	PN	N	COMPLETED	NEG	successful	no
kpando	2014	25-34	F	PP	N	COMPLETED	NEG	successful	no
Nkwanta South	2014	25-34	F	EP	N	COMPLETED	POS	successful	no
Nkwanta South	2017	25-34	F	PN	N	COMPLETED	NEG	successful	no
South Tongu	2015	25-34	F	PN	N	COMPLETED	POS	successful	no
South Tongu	2016	25-34	F	PN	N	COMPLETED	NEG	successful	no
South Tongu	2016	25-34	F	PN	N	COMPLETED	POS	successful	no
Hohoe	2017	25-34	F	PP	N	CURED	POS	successful	no
keta	2014	25-34	F	PP	N	CURED	POS	successful	no
keta	2016	25-34	F	PP	N	CURED	NEG	successful	no
keta	2016	25-34	F	PP	N	CURED	NEG	successful	no
Ketu South	2015	25-34	F	PP	N	CURED	NEG	successful	no
Ketu South	2015	25-34	F	PP	N	CURED	NEG	successful	no
kpando	2013	25-34	F	PP	N	CURED	NEG	successful	no
kpando	2014	25-34	F	PP	N	CURED	NEG	successful	no
kpando	2015	25-34	F	PP	N	CURED	NEG	successful	no
Nkwanta South	2013	25-34	F	PP	N	CURED	POS	successful	no
Central Tongu	2014	25-34	F	PP	N	DEAD	NEG	unsuccessful	no
kpando	2013	25-34	F	PN	N	DEAD	POS	unsuccessful	no
South Tongu	2014	25-34	F	PP	N	DEAD	NEG	unsuccessful	no
Dambai	2013	25-34	F	PP	N	Lost to follow up	ND	unsuccessful	no
Ketu South	2017	25-34	F	PN	N	Lost to follow up	POS	unsuccessful	no
Hohoe	2014	25-34	M	PP	F	UNKNOWN	NEG	other	yes
Dambai	2014	25-34	M	PN	N	COMPLETED	ND	successful	no
Dambai	2016	25-34	M	PN	N	COMPLETED	NEG	successful	no
Hohoe	2013	25-34	M	PP	N	COMPLETED	NEG	successful	no
Hohoe	2016	25-34	M	PP	N	COMPLETED	NEG	successful	no
KADJEBI	2014	25-34	M	PN	N	COMPLETED	NEG	successful	no
KADJEBI	2016	25-34	M	PN	N	COMPLETED	ND	successful	no
keta	2017	25-34	M	PN	N	COMPLETED	NEG	successful	no
kpando	2015	25-34	M	PN	N	COMPLETED	POS	successful	no
KRACHI	2013	25-34	M	PN	N	COMPLETED	NEG	successful	no
KRACHI	2017	25-34	M	PN	N	COMPLETED	NEG	successful	no
Central Tongu	2015	25-34	M	PP	N	CURED	POS	successful	no
Hohoe	2013	25-34	M	PP	N	CURED	NEG	successful	no
Hohoe	2013	25-34	M	PP	N	CURED	POS	successful	no
keta	2015	25-34	M	PP	N	CURED	NEG	successful	no
keta	2015	25-34	M	PP	N	CURED	NEG	successful	no
keta	2017	25-34	M	PP	N	CURED	NEG	successful	no
kpando	2013	25-34	M	PP	N	CURED	NEG	successful	no
South Tongu	2016	25-34	M	PP	N	CURED	POS	successful	no
Hohoe	2014	25-34	M	EP	N	UNKNOWN	NEG	other	no
Ketu South	2013	25-34	M	PN	N	COMPLETED	ND	successful	no
Ketu South	2013	25-34	M	PN	N	COMPLETED	ND	successful	no
Ketu South	2013	25-34	M	PN	N	COMPLETED	NEG	successful	no
Ketu South	2014	25-34	M	PN	N	COMPLETED	NEG	successful	no
Ketu South	2014	25-34	M	PN	N	COMPLETED	NEG	successful	no
Ketu South	2015	25-34	M	PN	N	COMPLETED	NEG	successful	no
Ketu South	2015	25-34	M	PN	N	COMPLETED	NEG	successful	no
Ketu South	2016	25-34	M	PN	N	COMPLETED	NEG	successful	no
Ketu South	2016	25-34	M	PN	N	COMPLETED	NEG	successful	no
Ketu South	2017	25-34	M	PN	N	COMPLETED	NEG	successful	no
Ketu South	2015	25-34	M	PP	N	CURED	NEG	successful	no
Ketu South	2017	25-34	M	PP	N	CURED	NEG	successful	no
Nkwanta South	2017	25-34	M	PP	N	CURED	NEG	successful	no
Ketu South	2017	25-34	M	PN	N	DEAD	POS	unsuccessful	no
Ketu South	2017	25-34	M	PN	N	UNKNOWN	POS	other	no
Nkwanta South	2016	25-34	M	PP	N	Transferred OUT	ND	other	no
Dambai	2014	25-34	F	PN	D	COMPLETED	NEG	successful	yes
kpando	2015	25-34	F	PP	D	COMPLETED	NEG	successful	yes
Central Tongu	2013	25-34	F	PP	R	FAILURE	NEG	unsuccessful	yes
South Tongu	2013	25-34	F	PP	R	FAILURE	NEG	unsuccessful	yes
Central Tongu	2014	25-34	F	PN	N	COMPLETED	POS	successful	no
Central Tongu	2016	25-34	F	PN	N	COMPLETED	ND	successful	no
Dambai	2017	25-34	F	PP	N	COMPLETED	NEG	successful	no
Dambai	2017	25-34	F	PP	N	COMPLETED	NEG	successful	no
Hohoe	2014	25-34	F	PP	N	COMPLETED	NEG	successful	no
keta	2016	25-34	F	PN	N	COMPLETED	NEG	successful	no
keta	2016	25-34	F	PN	N	COMPLETED	NEG	successful	no
Ketu South	2013	25-34	F	PN	N	COMPLETED	ND	successful	no
Ketu South	2013	25-34	F	PN	N	COMPLETED	ND	successful	no
Ketu South	2013	25-34	F	PN	N	COMPLETED	ND	successful	no
Ketu South	2013	25-34	F	PN	N	COMPLETED	NEG	successful	no
Ketu South	2013	25-34	F	PN	N	COMPLETED	POS	successful	no
Ketu South	2013	25-34	F	PN	N	COMPLETED	POS	successful	no
Ketu South	2014	25-34	F	PN	N	COMPLETED	ND	successful	no
Ketu South	2014	25-34	F	PN	N	COMPLETED	NEG	successful	no
Ketu South	2015	25-34	F	PN	N	COMPLETED	POS	successful	no
Ketu South	2016	25-34	F	PN	N	COMPLETED	NEG	successful	no
Ketu South	2017	25-34	F	PN	N	COMPLETED	POS	successful	no
Ketu South	2015	25-34	F	PP	N	COMPLETED	NEG	successful	no
KRACHI	2017	25-34	F	EP	N	COMPLETED	NEG	successful	no
KRACHI	2015	25-34	F	PP	N	COMPLETED	ND	successful	no
Nkwanta South	2017	25-34	F	PN	N	COMPLETED	NEG	successful	no
South Tongu	2014	25-34	F	PN	N	COMPLETED	POS	successful	no
South Tongu	2016	25-34	F	PN	N	COMPLETED	ND	successful	no
Hohoe	2013	25-34	F	PP	N	CURED	NEG	successful	no
Hohoe	2014	25-34	F	PP	N	CURED	NEG	successful	no
Hohoe	2017	25-34	F	PP	N	CURED	POS	successful	no
KADJEBI	2013	25-34	F	PP	N	CURED	POS	successful	no
Ketu South	2015	25-34	F	PP	N	CURED	ND	successful	no
Ketu South	2015	25-34	F	PP	N	CURED	NEG	successful	no
kpando	2013	25-34	F	PP	N	CURED	ND	successful	no
kpando	2015	25-34	F	PP	N	CURED	NEG	successful	no
kpando	2015	25-34	F	PP	N	CURED	NEG	successful	no
Nkwanta South	2014	25-34	F	PP	N	CURED	ND	successful	no
South Tongu	2016	25-34	F	PP	N	CURED	ND	successful	no
keta	2015	25-34	F	PN	N	DEAD	NEG	unsuccessful	no
KRACHI	2014	25-34	F	PN	N	DEAD	POS	unsuccessful	no
Nkwanta South	2017	25-34	F	PN	N	DEAD	ND	unsuccessful	no
South Tongu	2014	25-34	F	PP	N	DEAD	POS	unsuccessful	no
Ketu South	2014	25-34	F	PN	N	Lost to follow up	NEG	unsuccessful	no
KRACHI	2014	25-34	F	PN	N	Lost to follow up	POS	unsuccessful	no
Dambai	2013	25-34	F	PP	N	UNKNOWN	NEG	other	no
Dambai	2013	25-34	F	PP	N	UNKNOWN	POS	other	no
Hohoe	2015	25-34	M	PP	F	CURED	NEG	successful	yes
Dambai	2015	25-34	M	EP	N	COMPLETED	NEG	successful	no
Dambai	2014	25-34	M	PN	N	COMPLETED	ND	successful	no
KADJEBI	2015	25-34	M	EP	N	COMPLETED	ND	successful	no
KADJEBI	2016	25-34	M	PN	N	COMPLETED	NEG	successful	no
KADJEBI	2016	25-34	M	PN	N	COMPLETED	POS	successful	no
kpando	2015	25-34	M	PN	N	COMPLETED	NEG	successful	no
kpando	2015	25-34	M	PN	N	COMPLETED	NEG	successful	no
KRACHI	2017	25-34	M	PN	N	COMPLETED	NEG	successful	no
Dambai	2015	25-34	M	PP	N	CURED	NEG	successful	no
Hohoe	2013	25-34	M	PP	N	CURED	NEG	successful	no
Hohoe	2015	25-34	M	PP	N	CURED	NEG	successful	no
Hohoe	2016	25-34	M	PP	N	CURED	NEG	successful	no
keta	2016	25-34	M	PP	N	CURED	NEG	successful	no
keta	2017	25-34	M	PP	N	CURED	NEG	successful	no
Central Tongu	2013	25-34	M	PN	N	DEAD	POS	unsuccessful	no
Central Tongu	2014	25-34	M	PP	N	DEAD	POS	unsuccessful	no
Hohoe	2014	25-34	M	EP	N	DEAD	NEG	unsuccessful	no
South Tongu	2013	25-34	M	PN	N	DEAD	POS	unsuccessful	no
kpando	2014	25-34	M	PP	N	Transferred OUT	NEG	other	no
Hohoe	2014	25-34	M	PP	N	UNKNOWN	NEG	other	no
Ketu South	2013	25-34	M	PN	N	COMPLETED	ND	successful	no
Ketu South	2013	25-34	M	PN	N	COMPLETED	ND	successful	no
Ketu South	2013	25-34	M	PN	N	COMPLETED	ND	successful	no
Ketu South	2014	25-34	M	PN	N	COMPLETED	ND	successful	no
Ketu South	2017	25-34	M	PN	N	COMPLETED	POS	successful	no
Ketu South	2013	25-34	M	PP	N	COMPLETED	ND	successful	no
Ketu South	2014	25-34	M	PP	N	COMPLETED	ND	successful	no
Nkwanta South	2014	25-34	M	PN	N	COMPLETED	ND	successful	no
Ketu South	2013	25-34	M	PP	N	CURED	NEG	successful	no
Ketu South	2015	25-34	M	PP	N	CURED	NEG	successful	no
Ketu South	2017	25-34	M	PP	N	CURED	NEG	successful	no
Ketu South	2017	25-34	M	PP	N	CURED	NEG	successful	no
Ketu South	2014	25-34	M	PN	N	DEAD	ND	unsuccessful	no
Ketu South	2015	25-34	M	PN	N	DEAD	NEG	unsuccessful	no
Nkwanta South	2015	25-34	M	PN	N	DEAD	NEG	unsuccessful	no
Ketu South	2016	25-34	F	PP	F	CURED	NEG	successful	yes
Dambai	2016	25-34	F	PN	N	COMPLETED	NEG	successful	no
KADJEBI	2015	25-34	F	PN	N	COMPLETED	POS	successful	no
keta	2014	25-34	F	PN	N	COMPLETED	POS	successful	no
keta	2015	25-34	F	PN	N	COMPLETED	NEG	successful	no
Ketu South	2013	25-34	F	PN	N	COMPLETED	POS	successful	no
Ketu South	2015	25-34	F	PN	N	COMPLETED	POS	successful	no
Ketu South	2017	25-34	F	PN	N	COMPLETED	NEG	successful	no
Ketu South	2017	25-34	F	PN	N	COMPLETED	POS	successful	no
Nkwanta South	2013	25-34	F	PN	N	COMPLETED	ND	successful	no
Nkwanta South	2014	25-34	F	PN	N	COMPLETED	POS	successful	no
Central Tongu	2014	25-34	F	PP	N	CURED	POS	successful	no
Ketu South	2015	25-34	F	PP	N	CURED	POS	successful	no
Ketu South	2017	25-34	F	PP	N	CURED	ND	successful	no
South Tongu	2014	25-34	F	PP	N	CURED	POS	successful	no
Central Tongu	2013	25-34	F	PP	N	DEAD	NEG	unsuccessful	no
South Tongu	2013	25-34	F	PP	N	DEAD	NEG	unsuccessful	no
Ketu South	2013	25-34	F	PN	N	Lost to follow up	NEG	unsuccessful	no
kpando	2014	25-34	F	PP	N	Lost to follow up	POS	unsuccessful	no
KADJEBI	2017	25-34	M	PP	R	FAILURE	POS	unsuccessful	yes
Central Tongu	2015	25-34	M	PN	N	COMPLETED	NEG	successful	no
Central Tongu	2016	25-34	M	PN	N	COMPLETED	NEG	successful	no
Central Tongu	2017	25-34	M	PP	N	COMPLETED	ND	successful	no
KADJEBI	2013	25-34	M	PN	N	COMPLETED	ND	successful	no
KADJEBI	2015	25-34	M	PN	N	COMPLETED	NEG	successful	no
keta	2015	25-34	M	PN	N	COMPLETED	NEG	successful	no
keta	2015	25-34	M	PN	N	COMPLETED	NEG	successful	no
keta	2016	25-34	M	PN	N	COMPLETED	NEG	successful	no
keta	2017	25-34	M	PN	N	COMPLETED	NEG	successful	no
keta	2017	25-34	M	PN	N	COMPLETED	NEG	successful	no
kpando	2014	25-34	M	PN	N	COMPLETED	NEG	successful	no
kpando	2013	25-34	M	PP	N	COMPLETED	NEG	successful	no
kpando	2015	25-34	M	PP	N	COMPLETED	NEG	successful	no
KRACHI	2015	25-34	M	PP	N	COMPLETED	ND	successful	no
KRACHI	2016	25-34	M	PP	N	COMPLETED	NEG	successful	no
South Tongu	2015	25-34	M	PN	N	COMPLETED	NEG	successful	no
South Tongu	2017	25-34	M	PP	N	COMPLETED	NEG	successful	no
Hohoe	2014	25-34	M	PP	N	CURED	NEG	successful	no
keta	2015	25-34	M	PP	N	CURED	NEG	successful	no
keta	2017	25-34	M	PP	N	CURED	NEG	successful	no
South Tongu	2016	25-34	M	PP	N	CURED	NEG	successful	no
keta	2013	25-34	M	PN	N	DEAD	NEG	unsuccessful	no
keta	2015	25-34	M	PP	N	DEAD	POS	unsuccessful	no
kpando	2013	25-34	M	PP	N	DEAD	NEG	unsuccessful	no
Hohoe	2016	25-34	M	PP	N	UNKNOWN	ND	other	no
Ketu South	2014	25-34	M	EP	N	COMPLETED	ND	successful	no
Ketu South	2013	25-34	M	PN	N	COMPLETED	ND	successful	no
Ketu South	2013	25-34	M	PN	N	COMPLETED	NEG	successful	no
Ketu South	2013	25-34	M	PN	N	COMPLETED	NEG	successful	no
Ketu South	2015	25-34	M	PN	N	COMPLETED	NEG	successful	no
Nkwanta South	2013	25-34	M	PN	N	COMPLETED	NEG	successful	no
Nkwanta South	2014	25-34	M	PN	N	COMPLETED	POS	successful	no
Ketu South	2017	25-34	M	PP	N	CURED	POS	successful	no
Ketu South	2016	25-34	M	PN	N	DEAD	POS	unsuccessful	no
Ketu South	2016	25-34	M	PP	N	DEAD	NEG	unsuccessful	no
Ketu South	2016	25-34	M	PP	N	DEAD	NEG	unsuccessful	no
Nkwanta South	2016	25-34	M	PN	N	DEAD	NEG	unsuccessful	no
Nkwanta South	2015	25-34	M	PP	N	DEAD	NEG	unsuccessful	no
Ketu South	2013	25-34	M	PN	N	Lost to follow up	NEG	unsuccessful	no
Ketu South	2017	25-34	M	PN	N	UNKNOWN	NEG	other	no
Dambai	2015	25-34	F	PN	N	COMPLETED	NEG	successful	no
KADJEBI	2014	25-34	F	PN	N	COMPLETED	POS	successful	no
KADJEBI	2017	25-34	F	PN	N	COMPLETED	NEG	successful	no
keta	2013	25-34	F	PN	N	COMPLETED	NEG	successful	no
Ketu South	2013	25-34	F	PN	N	COMPLETED	ND	successful	no
Ketu South	2013	25-34	F	PN	N	COMPLETED	POS	successful	no
Ketu South	2014	25-34	F	PN	N	COMPLETED	POS	successful	no
Ketu South	2015	25-34	F	PN	N	COMPLETED	POS	successful	no
Ketu South	2015	25-34	F	PN	N	COMPLETED	POS	successful	no
Ketu South	2015	25-34	F	PP	N	COMPLETED	POS	successful	no
KRACHI	2017	25-34	F	PN	N	COMPLETED	NEG	successful	no
KRACHI	2017	25-34	F	PP	N	COMPLETED	NEG	successful	no
Nkwanta South	2014	25-34	F	PN	N	COMPLETED	POS	successful	no
Nkwanta South	2015	25-34	F	PN	N	COMPLETED	NEG	successful	no
Nkwanta South	2015	25-34	F	PN	N	COMPLETED	NEG	successful	no
Central Tongu	2016	25-34	F	PP	N	CURED	ND	successful	no
KADJEBI	2014	25-34	F	PP	N	CURED	POS	successful	no
keta	2015	25-34	F	PP	N	CURED	NEG	successful	no
keta	2016	25-34	F	PP	N	CURED	NEG	successful	no
Hohoe	2015	25-34	F	PN	N	DEAD	POS	unsuccessful	no
Hohoe	2017	25-34	F	PN	N	DEAD	POS	unsuccessful	no
Ketu South	2014	25-34	F	PN	N	DEAD	POS	unsuccessful	no
KADJEBI	2015	25-34	M	PN	D	COMPLETED	NEG	successful	yes
KADJEBI	2013	25-34	M	PP	F	CURED	NEG	successful	yes
Central Tongu	2015	25-34	M	PN	N	COMPLETED	ND	successful	no
Central Tongu	2017	25-34	M	PP	N	COMPLETED	NEG	successful	no
KADJEBI	2013	25-34	M	PN	N	COMPLETED	ND	successful	no
KADJEBI	2015	25-34	M	PN	N	COMPLETED	NEG	successful	no
KADJEBI	2016	25-34	M	PN	N	COMPLETED	NEG	successful	no
keta	2014	25-34	M	PN	N	COMPLETED	NEG	successful	no
keta	2015	25-34	M	PN	N	COMPLETED	NEG	successful	no
keta	2016	25-34	M	PN	N	COMPLETED	NEG	successful	no
keta	2017	25-34	M	PN	N	COMPLETED	POS	successful	no
kpando	2015	25-34	M	PN	N	COMPLETED	POS	successful	no
kpando	2016	25-34	M	PN	N	COMPLETED	NEG	successful	no
KRACHI	2014	25-34	M	PP	N	COMPLETED	POS	successful	no
South Tongu	2017	25-34	M	PP	N	COMPLETED	NEG	successful	no
Central Tongu	2016	25-34	M	PP	N	CURED	POS	successful	no
Hohoe	2014	25-34	M	PP	N	CURED	NEG	successful	no
Hohoe	2015	25-34	M	PP	N	CURED	POS	successful	no
KADJEBI	2014	25-34	M	PP	N	CURED	NEG	successful	no
KADJEBI	2015	25-34	M	PP	N	CURED	NEG	successful	no
keta	2015	25-34	M	PP	N	CURED	NEG	successful	no
keta	2015	25-34	M	PP	N	CURED	NEG	successful	no
Central Tongu	2013	25-34	M	PP	N	DEAD	NEG	unsuccessful	no
Dambai	2016	25-34	M	PP	N	DEAD	POS	unsuccessful	no
Hohoe	2016	25-34	M	PP	N	DEAD	NEG	unsuccessful	no
Hohoe	2017	25-34	M	PP	N	DEAD	NEG	unsuccessful	no
KADJEBI	2013	25-34	M	PN	N	DEAD	POS	unsuccessful	no
South Tongu	2013	25-34	M	PP	N	DEAD	ND	unsuccessful	no
Hohoe	2014	25-34	M	PP	N	UNKNOWN	NEG	other	no
Ketu South	2014	25-34	M	PP	F	CURED	NEG	successful	yes
Ketu South	2014	25-34	M	PN	O	DEAD	ND	unsuccessful	yes
Ketu South	2013	25-34	M	PN	N	COMPLETED	ND	successful	no
Ketu South	2014	25-34	M	PN	N	COMPLETED	ND	successful	no
Ketu South	2014	25-34	M	PN	N	COMPLETED	ND	successful	no
Ketu South	2015	25-34	M	PN	N	COMPLETED	NEG	successful	no
Ketu South	2015	25-34	M	PN	N	COMPLETED	POS	successful	no
Ketu South	2017	25-34	M	PN	N	COMPLETED	NEG	successful	no
Nkwanta South	2013	25-34	M	PN	N	COMPLETED	POS	successful	no
Nkwanta South	2014	25-34	M	PN	N	COMPLETED	NEG	successful	no
Nkwanta South	2015	25-34	M	PN	N	COMPLETED	NEG	successful	no
Nkwanta South	2016	25-34	M	PN	N	COMPLETED	ND	successful	no
Ketu South	2015	25-34	M	PP	N	CURED	NEG	successful	no
Ketu South	2016	25-34	M	PP	N	CURED	NEG	successful	no
Nkwanta South	2013	25-34	M	PP	N	CURED	ND	successful	no
Nkwanta South	2015	25-34	M	PP	N	CURED	NEG	successful	no
Ketu South	2016	25-34	M	PP	N	FAILURE	NEG	unsuccessful	no
Ketu South	2017	25-34	M	PP	N	UNKNOWN	NEG	other	no
Nkwanta South	2013	25-34	M	PN	N	Transferred OUT	NEG	other	no
Central Tongu	2013	35-44	F	PN	N	COMPLETED	NEG	successful	no
Central Tongu	2015	35-44	F	PN	N	COMPLETED	POS	successful	no
Central Tongu	2015	35-44	F	PP	N	COMPLETED	ND	successful	no
Dambai	2014	35-44	F	PP	N	COMPLETED	ND	successful	no
Dambai	2017	35-44	F	PP	N	COMPLETED	NEG	successful	no
KADJEBI	2016	35-44	F	PN	N	COMPLETED	NEG	successful	no
KADJEBI	2015	35-44	F	PP	N	COMPLETED	NEG	successful	no
KADJEBI	2016	35-44	F	PP	N	COMPLETED	NEG	successful	no
keta	2013	35-44	F	PN	N	COMPLETED	NEG	successful	no
keta	2014	35-44	F	PN	N	COMPLETED	NEG	successful	no
keta	2015	35-44	F	PN	N	COMPLETED	POS	successful	no
keta	2015	35-44	F	PP	N	COMPLETED	NEG	successful	no
Ketu South	2013	35-44	F	PN	N	COMPLETED	NEG	successful	no
Ketu South	2014	35-44	F	PN	N	COMPLETED	ND	successful	no
Ketu South	2014	35-44	F	PN	N	COMPLETED	NEG	successful	no
Ketu South	2015	35-44	F	PN	N	COMPLETED	POS	successful	no
Ketu South	2015	35-44	F	PN	N	COMPLETED	POS	successful	no
Ketu South	2016	35-44	F	PN	N	COMPLETED	NEG	successful	no
Ketu South	2017	35-44	F	PN	N	COMPLETED	NEG	successful	no
Ketu South	2017	35-44	F	PN	N	COMPLETED	POS	successful	no
Ketu South	2017	35-44	F	PN	N	COMPLETED	POS	successful	no
Ketu South	2017	35-44	F	PP	N	COMPLETED	POS	successful	no
kpando	2014	35-44	F	EP	N	COMPLETED	POS	successful	no
kpando	2014	35-44	F	PN	N	COMPLETED	POS	successful	no
KRACHI	2017	35-44	F	EP	N	COMPLETED	NEG	successful	no
Nkwanta South	2017	35-44	F	PN	N	COMPLETED	NEG	successful	no
South Tongu	2015	35-44	F	PN	N	COMPLETED	POS	successful	no
South Tongu	2015	35-44	F	PP	N	COMPLETED	ND	successful	no
Central Tongu	2016	35-44	F	PP	N	CURED	ND	successful	no
Hohoe	2015	35-44	F	PP	N	CURED	NEG	successful	no
KADJEBI	2014	35-44	F	PP	N	CURED	NEG	successful	no
keta	2015	35-44	F	PP	N	CURED	NEG	successful	no
keta	2016	35-44	F	PP	N	CURED	NEG	successful	no
keta	2017	35-44	F	PP	N	CURED	NEG	successful	no
keta	2017	35-44	F	PP	N	CURED	POS	successful	no
Ketu South	2014	35-44	F	PP	N	CURED	NEG	successful	no
Ketu South	2016	35-44	F	PP	N	CURED	POS	successful	no
kpando	2014	35-44	F	PP	N	CURED	NEG	successful	no
Nkwanta South	2015	35-44	F	PP	N	CURED	ND	successful	no
Nkwanta South	2016	35-44	F	PP	N	CURED	NEG	successful	no
South Tongu	2016	35-44	F	PP	N	CURED	NEG	successful	no
Hohoe	2013	35-44	F	PN	N	DEAD	ND	unsuccessful	no
keta	2017	35-44	F	PN	N	DEAD	NEG	unsuccessful	no
keta	2016	35-44	F	PP	N	DEAD	POS	unsuccessful	no
keta	2016	35-44	F	PP	N	DEAD	POS	unsuccessful	no
Ketu South	2014	35-44	F	PN	N	DEAD	ND	unsuccessful	no
Ketu South	2016	35-44	F	PN	N	DEAD	POS	unsuccessful	no
Ketu South	2016	35-44	F	PP	N	DEAD	ND	unsuccessful	no
Ketu South	2017	35-44	F	PP	N	Lost to follow up	POS	unsuccessful	no
KRACHI	2014	35-44	F	PP	N	Transferred OUT	POS	other	no
kpando	2015	35-44	M	PN	O	COMPLETED	NEG	successful	yes
Hohoe	2015	35-44	M	PP	R	CURED	ND	successful	yes
Dambai	2015	35-44	M	PN	N	COMPLETED	NEG	successful	no
Dambai	2016	35-44	M	PN	N	COMPLETED	NEG	successful	no
Hohoe	2013	35-44	M	PN	N	COMPLETED	NEG	successful	no
Hohoe	2017	35-44	M	PP	N	COMPLETED	NEG	successful	no
KADJEBI	2013	35-44	M	PN	N	COMPLETED	NEG	successful	no
KADJEBI	2017	35-44	M	PP	N	COMPLETED	POS	successful	no
keta	2016	35-44	M	PN	N	COMPLETED	NEG	successful	no
kpando	2013	35-44	M	PN	N	COMPLETED	NEG	successful	no
kpando	2013	35-44	M	PN	N	COMPLETED	POS	successful	no
kpando	2013	35-44	M	PP	N	COMPLETED	NEG	successful	no
kpando	2013	35-44	M	PP	N	COMPLETED	NEG	successful	no
kpando	2013	35-44	M	PP	N	COMPLETED	NEG	successful	no
KRACHI	2014	35-44	M	PN	N	COMPLETED	NEG	successful	no
South Tongu	2013	35-44	M	PN	N	COMPLETED	NEG	successful	no
Dambai	2014	35-44	M	PP	N	CURED	ND	successful	no
Hohoe	2013	35-44	M	PP	N	CURED	NEG	successful	no
Hohoe	2015	35-44	M	PP	N	CURED	NEG	successful	no
Hohoe	2017	35-44	M	PP	N	CURED	NEG	successful	no
Hohoe	2017	35-44	M	PP	N	CURED	NEG	successful	no
Hohoe	2017	35-44	M	PP	N	CURED	POS	successful	no
KADJEBI	2014	35-44	M	PP	N	CURED	NEG	successful	no
KADJEBI	2015	35-44	M	PP	N	CURED	NEG	successful	no
keta	2015	35-44	M	PP	N	CURED	NEG	successful	no
keta	2015	35-44	M	PP	N	CURED	NEG	successful	no
keta	2017	35-44	M	PP	N	CURED	NEG	successful	no
keta	2017	35-44	M	PP	N	CURED	NEG	successful	no
keta	2017	35-44	M	PP	N	CURED	NEG	successful	no
keta	2017	35-44	M	PP	N	CURED	NEG	successful	no
keta	2017	35-44	M	PP	N	CURED	POS	successful	no
kpando	2014	35-44	M	PP	N	CURED	NEG	successful	no
kpando	2015	35-44	M	PP	N	CURED	NEG	successful	no
kpando	2016	35-44	M	PP	N	CURED	NEG	successful	no
Central Tongu	2013	35-44	M	PN	N	DEAD	NEG	unsuccessful	no
Central Tongu	2017	35-44	M	PP	N	DEAD	NEG	unsuccessful	no
Hohoe	2017	35-44	M	PP	N	DEAD	NEG	unsuccessful	no
kpando	2016	35-44	M	PP	N	DEAD	NEG	unsuccessful	no
South Tongu	2013	35-44	M	PN	N	DEAD	NEG	unsuccessful	no
South Tongu	2017	35-44	M	PP	N	DEAD	NEG	unsuccessful	no
South Tongu	2017	35-44	M	PP	N	DEAD	NEG	unsuccessful	no
KRACHI	2013	35-44	M	PN	N	lost to follow up	POS	unsuccessful	no
Hohoe	2014	35-44	M	PP	N	UNKNOWN	NEG	other	no
Ketu South	2016	35-44	M	PP	F	CURED	NEG	successful	yes
Ketu South	2015	35-44	M	EP	N	COMPLETED	NEG	successful	no
Ketu South	2016	35-44	M	EP	N	COMPLETED	NEG	successful	no
Ketu South	2013	35-44	M	PN	N	COMPLETED	ND	successful	no
Ketu South	2013	35-44	M	PN	N	COMPLETED	ND	successful	no
Ketu South	2013	35-44	M	PN	N	COMPLETED	ND	successful	no
Ketu South	2013	35-44	M	PN	N	COMPLETED	NEG	successful	no
Ketu South	2014	35-44	M	PN	N	COMPLETED	NEG	successful	no
Ketu South	2014	35-44	M	PN	N	COMPLETED	POS	successful	no
Ketu South	2014	35-44	M	PN	N	COMPLETED	POS	successful	no
Ketu South	2014	35-44	M	PN	N	COMPLETED	POS	successful	no
Ketu South	2015	35-44	M	PN	N	COMPLETED	NEG	successful	no
Ketu South	2016	35-44	M	PN	N	COMPLETED	NEG	successful	no
Ketu South	2016	35-44	M	PN	N	COMPLETED	NEG	successful	no
Ketu South	2017	35-44	M	PN	N	COMPLETED	NEG	successful	no
Ketu South	2015	35-44	M	PP	N	COMPLETED	POS	successful	no
Ketu South	2016	35-44	M	PP	N	CURED	NEG	successful	no
Ketu South	2016	35-44	M	PP	N	CURED	POS	successful	no
Ketu South	2017	35-44	M	PP	N	CURED	NEG	successful	no
Ketu South	2014	35-44	M	PP	N	DEAD	NEG	unsuccessful	no
Nkwanta South	2015	35-44	M	PP	N	DEAD	ND	unsuccessful	no
Ketu South	2013	35-44	M	PN	N	Lost to follow up	ND	unsuccessful	no
Ketu South	2013	35-44	M	PN	N	Lost to follow up	NEG	unsuccessful	no
Ketu South	2016	35-44	M	EP	N	UNKNOWN	NEG	other	no
Ketu South	2017	35-44	M	PN	N	UNKNOWN	NEG	other	no
Dambai	2016	35-44	F	PN	N	COMPLETED	NEG	successful	no
KADJEBI	2017	35-44	F	PN	N	COMPLETED	POS	successful	no
keta	2013	35-44	F	EP	N	COMPLETED	NEG	successful	no
keta	2014	35-44	F	PN	N	COMPLETED	POS	successful	no
Ketu South	2014	35-44	F	PN	N	COMPLETED	ND	successful	no
Ketu South	2014	35-44	F	PN	N	COMPLETED	ND	successful	no
Ketu South	2017	35-44	F	PN	N	COMPLETED	POS	successful	no
KRACHI	2017	35-44	F	PN	N	COMPLETED	NEG	successful	no
Nkwanta South	2016	35-44	F	PN	N	COMPLETED	NEG	successful	no
Hohoe	2014	35-44	F	PP	N	CURED	NEG	successful	no
KADJEBI	2013	35-44	F	PP	N	CURED	NEG	successful	no
KADJEBI	2013	35-44	F	PP	N	CURED	NEG	successful	no
Ketu South	2014	35-44	F	PN	N	DEAD	ND	unsuccessful	no
Ketu South	2014	35-44	F	PN	N	DEAD	POS	unsuccessful	no
Ketu South	2016	35-44	F	PP	N	DEAD	POS	unsuccessful	no
kpando	2015	35-44	F	PN	N	DEAD	POS	unsuccessful	no
KRACHI	2013	35-44	F	PP	N	DEAD	POS	unsuccessful	no
Ketu South	2016	35-44	F	EP	N	Lost to follow up	POS	unsuccessful	no
Ketu South	2017	35-44	F	PN	N	Lost to follow up	NEG	unsuccessful	no
Ketu South	2016	35-44	F	PP	N	UNKNOWN	NEG	other	no
Dambai	2013	35-44	F	PP	N	UNKNOWN	ND	other	no
Dambai	2014	35-44	F	PP	N	UNKNOWN	ND	other	no
KRACHI	2013	35-44	M	PP	R	Lost to follow up	ND	unsuccessful	yes
Central Tongu	2017	35-44	M	PN	N	COMPLETED	NEG	successful	no
KADJEBI	2014	35-44	M	EP	N	COMPLETED	NEG	successful	no
keta	2016	35-44	M	PN	N	COMPLETED	NEG	successful	no
kpando	2014	35-44	M	EP	N	COMPLETED	NEG	successful	no
kpando	2016	35-44	M	PN	N	COMPLETED	NEG	successful	no
kpando	2013	35-44	M	PP	N	COMPLETED	NEG	successful	no
kpando	2013	35-44	M	PP	N	COMPLETED	POS	successful	no
South Tongu	2017	35-44	M	PN	N	COMPLETED	NEG	successful	no
keta	2014	35-44	M	PP	N	CURED	NEG	successful	no
keta	2016	35-44	M	PP	N	CURED	NEG	successful	no
keta	2017	35-44	M	PP	N	CURED	NEG	successful	no
keta	2017	35-44	M	PP	N	CURED	POS	successful	no
kpando	2015	35-44	M	PP	N	CURED	NEG	successful	no
Central Tongu	2014	35-44	M	PN	N	DEAD	POS	unsuccessful	no
KADJEBI	2017	35-44	M	PP	N	DEAD	NEG	unsuccessful	no
keta	2016	35-44	M	PN	N	DEAD	NEG	unsuccessful	no
keta	2016	35-44	M	PN	N	DEAD	NEG	unsuccessful	no
kpando	2015	35-44	M	PN	N	DEAD	NEG	unsuccessful	no
kpando	2016	35-44	M	PN	N	DEAD	POS	unsuccessful	no
KRACHI	2014	35-44	M	PP	N	DEAD	POS	unsuccessful	no
South Tongu	2014	35-44	M	PN	N	DEAD	POS	unsuccessful	no
Hohoe	2015	35-44	M	PP	N	UNKNOWN	NEG	other	no
Nkwanta South	2014	35-44	M	PN	O	COMPLETED	NEG	successful	yes
Ketu South	2013	35-44	M	PN	N	COMPLETED	NEG	successful	no
Ketu South	2013	35-44	M	PN	N	COMPLETED	NEG	successful	no
Ketu South	2013	35-44	M	PN	N	COMPLETED	NEG	successful	no
Ketu South	2013	35-44	M	PN	N	COMPLETED	POS	successful	no
Ketu South	2014	35-44	M	PN	N	COMPLETED	NEG	successful	no
Ketu South	2014	35-44	M	PN	N	COMPLETED	NEG	successful	no
Ketu South	2014	35-44	M	PN	N	COMPLETED	POS	successful	no
Ketu South	2014	35-44	M	PN	N	COMPLETED	POS	successful	no
Ketu South	2014	35-44	M	PN	N	COMPLETED	POS	successful	no
Ketu South	2015	35-44	M	PN	N	COMPLETED	NEG	successful	no
Ketu South	2015	35-44	M	PN	N	COMPLETED	POS	successful	no
Ketu South	2016	35-44	M	PN	N	COMPLETED	NEG	successful	no
Ketu South	2016	35-44	M	PN	N	COMPLETED	NEG	successful	no
Ketu South	2013	35-44	M	PP	N	COMPLETED	POS	successful	no
Nkwanta South	2013	35-44	M	PN	N	COMPLETED	ND	successful	no
Nkwanta South	2013	35-44	M	PN	N	COMPLETED	ND	successful	no
Nkwanta South	2014	35-44	M	PN	N	COMPLETED	POS	successful	no
Nkwanta South	2015	35-44	M	PN	N	COMPLETED	NEG	successful	no
Nkwanta South	2016	35-44	M	PN	N	COMPLETED	ND	successful	no
Nkwanta South	2016	35-44	M	PP	N	COMPLETED	POS	successful	no
Ketu South	2015	35-44	M	PP	N	CURED	NEG	successful	no
Ketu South	2017	35-44	M	PP	N	CURED	NEG	successful	no
Nkwanta South	2014	35-44	M	PP	N	CURED	ND	successful	no
Nkwanta South	2015	35-44	M	PP	N	CURED	ND	successful	no
Nkwanta South	2016	35-44	M	PP	N	CURED	NEG	successful	no
Nkwanta South	2014	35-44	M	PN	N	DEAD	POS	unsuccessful	no
Ketu South	2013	35-44	M	PN	N	Lost to follow up	POS	unsuccessful	no
Central Tongu	2014	35-44	F	PN	N	COMPLETED	ND	successful	no
Dambai	2016	35-44	F	EP	N	COMPLETED	NEG	successful	no
Dambai	2016	35-44	F	PN	N	COMPLETED	ND	successful	no
KADJEBI	2015	35-44	F	EP	N	COMPLETED	ND	successful	no
Ketu South	2013	35-44	F	PN	N	COMPLETED	NEG	successful	no
Ketu South	2015	35-44	F	PN	N	COMPLETED	NEG	successful	no
Ketu South	2015	35-44	F	PN	N	COMPLETED	NEG	successful	no
Ketu South	2017	35-44	F	PN	N	COMPLETED	POS	successful	no
Nkwanta South	2015	35-44	F	PN	N	COMPLETED	ND	successful	no
Nkwanta South	2017	35-44	F	PN	N	COMPLETED	ND	successful	no
Nkwanta South	2015	35-44	F	PP	N	COMPLETED	NEG	successful	no
South Tongu	2014	35-44	F	PN	N	COMPLETED	POS	successful	no
Dambai	2016	35-44	F	PP	N	CURED	NEG	successful	no
keta	2014	35-44	F	PP	N	CURED	NEG	successful	no
Ketu South	2014	35-44	F	PP	N	CURED	POS	successful	no
Ketu South	2017	35-44	F	PP	N	CURED	NEG	successful	no
keta	2016	35-44	F	PN	N	DEAD	POS	unsuccessful	no
Dambai	2015	35-44	F	EP	N	Lost to follow up	NEG	unsuccessful	no
kpando	2013	35-44	M	PP	R	DEAD	POS	unsuccessful	yes
Dambai	2016	35-44	M	PN	N	COMPLETED	NEG	successful	no
Hohoe	2013	35-44	M	PN	N	COMPLETED	POS	successful	no
Hohoe	2015	35-44	M	PP	N	COMPLETED	POS	successful	no
keta	2016	35-44	M	PN	N	COMPLETED	POS	successful	no
keta	2017	35-44	M	PN	N	COMPLETED	NEG	successful	no
kpando	2014	35-44	M	PN	N	COMPLETED	POS	successful	no
KRACHI	2016	35-44	M	PP	N	COMPLETED	NEG	successful	no
KRACHI	2017	35-44	M	PP	N	COMPLETED	NEG	successful	no
South Tongu	2013	35-44	M	PP	N	COMPLETED	ND	successful	no
Hohoe	2013	35-44	M	PP	N	CURED	NEG	successful	no
keta	2013	35-44	M	PP	N	CURED	NEG	successful	no
keta	2014	35-44	M	PP	N	CURED	NEG	successful	no
keta	2015	35-44	M	PP	N	CURED	NEG	successful	no
keta	2017	35-44	M	PP	N	CURED	NEG	successful	no
kpando	2015	35-44	M	PP	N	CURED	NEG	successful	no
Central Tongu	2017	35-44	M	PP	N	DEAD	NEG	unsuccessful	no
Hohoe	2016	35-44	M	EP	N	DEAD	NEG	unsuccessful	no
Hohoe	2014	35-44	M	PP	N	DEAD	NEG	unsuccessful	no
keta	2016	35-44	M	PN	N	DEAD	POS	unsuccessful	no
keta	2017	35-44	M	PP	N	DEAD	NEG	unsuccessful	no
kpando	2013	35-44	M	PP	N	DEAD	NEG	unsuccessful	no
South Tongu	2017	35-44	M	PP	N	DEAD	NEG	unsuccessful	no
Ketu South	2013	35-44	M	PN	N	COMPLETED	ND	successful	no
Ketu South	2013	35-44	M	PN	N	COMPLETED	ND	successful	no
Ketu South	2013	35-44	M	PN	N	COMPLETED	NEG	successful	no
Ketu South	2013	35-44	M	PN	N	COMPLETED	NEG	successful	no
Ketu South	2014	35-44	M	PN	N	COMPLETED	ND	successful	no
Ketu South	2014	35-44	M	PN	N	COMPLETED	NEG	successful	no
Ketu South	2014	35-44	M	PN	N	COMPLETED	POS	successful	no
Ketu South	2017	35-44	M	PN	N	COMPLETED	NEG	successful	no
Ketu South	2017	35-44	M	PN	N	COMPLETED	NEG	successful	no
Ketu South	2013	35-44	M	PP	N	CURED	NEG	successful	no
Ketu South	2017	35-44	M	PP	N	CURED	NEG	successful	no
Nkwanta South	2017	35-44	M	PP	N	CURED	ND	successful	no
Ketu South	2017	35-44	M	PN	N	DEAD	POS	unsuccessful	no
Ketu South	2017	35-44	M	PN	N	DEAD	POS	unsuccessful	no
Ketu South	2015	35-44	M	PP	N	DEAD	POS	unsuccessful	no
Ketu South	2014	35-44	M	PN	N	Lost to follow up	NEG	unsuccessful	no
Ketu South	2017	35-44	M	PP	N	Lost to follow up	NEG	unsuccessful	no
Nkwanta South	2013	35-44	M	PN	N	UNKNOWN	ND	other	no
Hohoe	2017	35-44	F	PN	N	COMPLETED	ND	successful	no
Hohoe	2016	35-44	F	PP	N	COMPLETED	NEG	successful	no
Ketu South	2013	35-44	F	PN	N	COMPLETED	ND	successful	no
Ketu South	2013	35-44	F	PN	N	COMPLETED	NEG	successful	no
Ketu South	2014	35-44	F	PN	N	COMPLETED	ND	successful	no
Ketu South	2014	35-44	F	PN	N	COMPLETED	NEG	successful	no
Ketu South	2014	35-44	F	PN	N	COMPLETED	POS	successful	no
Ketu South	2016	35-44	F	PN	N	COMPLETED	POS	successful	no
Ketu South	2017	35-44	F	PN	N	COMPLETED	NEG	successful	no
kpando	2013	35-44	F	PP	N	COMPLETED	POS	successful	no
KRACHI	2015	35-44	F	PP	N	COMPLETED	NEG	successful	no
Central Tongu	2015	35-44	F	PP	N	CURED	NEG	successful	no
Hohoe	2017	35-44	F	missing	N	CURED	POS	successful	no
Hohoe	2014	35-44	F	PP	N	CURED	NEG	successful	no
keta	2016	35-44	F	PP	N	CURED	POS	successful	no
keta	2017	35-44	F	PP	N	CURED	POS	successful	no
keta	2017	35-44	F	PP	N	CURED	POS	successful	no
Central Tongu	2013	35-44	F	PP	N	DEAD	POS	unsuccessful	no
Central Tongu	2016	35-44	F	PP	N	DEAD	NEG	unsuccessful	no
keta	2017	35-44	F	PN	N	DEAD	POS	unsuccessful	no
South Tongu	2013	35-44	F	PP	N	DEAD	POS	unsuccessful	no
South Tongu	2016	35-44	F	PP	N	DEAD	NEG	unsuccessful	no
Ketu South	2017	35-44	F	PN	N	UNKNOWN	NEG	other	no
Hohoe	2014	35-44	M	PP	R	UNKNOWN	NEG	other	yes
Central Tongu	2016	35-44	M	PP	N	COMPLETED	ND	successful	no
Hohoe	2014	35-44	M	PN	N	COMPLETED	NEG	successful	no
Hohoe	2014	35-44	M	PP	N	COMPLETED	NEG	successful	no
Hohoe	2016	35-44	M	PP	N	COMPLETED	NEG	successful	no
Hohoe	2016	35-44	M	PP	N	COMPLETED	NEG	successful	no
KADJEBI	2014	35-44	M	PN	N	COMPLETED	NEG	successful	no
KADJEBI	2015	35-44	M	PN	N	COMPLETED	NEG	successful	no
KADJEBI	2015	35-44	M	PN	N	COMPLETED	NEG	successful	no
KADJEBI	2016	35-44	M	PN	N	COMPLETED	NEG	successful	no
keta	2014	35-44	M	PN	N	COMPLETED	NEG	successful	no
keta	2015	35-44	M	PN	N	COMPLETED	NEG	successful	no
keta	2015	35-44	M	PP	N	COMPLETED	NEG	successful	no
keta	2017	35-44	M	PP	N	COMPLETED	NEG	successful	no
kpando	2013	35-44	M	PN	N	COMPLETED	POS	successful	no
kpando	2015	35-44	M	PN	N	COMPLETED	NEG	successful	no
KRACHI	2015	35-44	M	PP	N	COMPLETED	NEG	successful	no
South Tongu	2016	35-44	M	PP	N	COMPLETED	ND	successful	no
Central Tongu	2015	35-44	M	PP	N	CURED	NEG	successful	no
Hohoe	2013	35-44	M	PP	N	CURED	NEG	successful	no
Hohoe	2013	35-44	M	PP	N	CURED	NEG	successful	no
Hohoe	2015	35-44	M	PP	N	CURED	POS	successful	no
Hohoe	2017	35-44	M	PP	N	CURED	NEG	successful	no
KADJEBI	2017	35-44	M	PP	N	CURED	NEG	successful	no
keta	2015	35-44	M	PP	N	CURED	NEG	successful	no
keta	2015	35-44	M	PP	N	CURED	NEG	successful	no
keta	2016	35-44	M	PP	N	CURED	POS	successful	no
kpando	2015	35-44	M	PP	N	CURED	POS	successful	no
kpando	2017	35-44	M	PP	N	CURED	NEG	successful	no
South Tongu	2015	35-44	M	PP	N	CURED	NEG	successful	no
South Tongu	2015	35-44	M	PP	N	CURED	NEG	successful	no
Hohoe	2017	35-44	M	EP	N	DEAD	POS	unsuccessful	no
KADJEBI	2013	35-44	M	PN	N	DEAD	POS	unsuccessful	no
kpando	2017	35-44	M	PN	N	DEAD	POS	unsuccessful	no
Hohoe	2015	35-44	M	PP	N	UNKNOWN	POS	other	no
Ketu South	2013	35-44	M	PN	N	COMPLETED	NEG	successful	no
Ketu South	2015	35-44	M	PN	N	COMPLETED	NEG	successful	no
Ketu South	2017	35-44	M	PN	N	COMPLETED	NEG	successful	no
Ketu South	2017	35-44	M	PN	N	COMPLETED	POS	successful	no
Ketu South	2017	35-44	M	PN	N	COMPLETED	POS	successful	no
Nkwanta South	2014	35-44	M	PN	N	COMPLETED	NEG	successful	no
Nkwanta South	2014	35-44	M	PP	N	COMPLETED	NEG	successful	no
Ketu South	2014	35-44	M	PP	N	CURED	NEG	successful	no
Ketu South	2016	35-44	M	PP	N	CURED	ND	successful	no
Ketu South	2016	35-44	M	PP	N	CURED	POS	successful	no
Ketu South	2017	35-44	M	PP	N	CURED	NEG	successful	no
Ketu South	2017	35-44	M	PP	N	CURED	NEG	successful	no
Ketu South	2017	35-44	M	PP	N	CURED	NEG	successful	no
Nkwanta South	2016	35-44	M	PP	N	CURED	NEG	successful	no
Ketu South	2015	35-44	M	PN	N	DEAD	POS	unsuccessful	no
Ketu South	2015	35-44	M	PN	N	DEAD	POS	unsuccessful	no
Ketu South	2017	35-44	M	PN	N	DEAD	ND	unsuccessful	no
Ketu South	2017	35-44	M	PN	N	DEAD	POS	unsuccessful	no
Ketu South	2015	35-44	M	PP	N	DEAD	NEG	unsuccessful	no
Ketu South	2014	35-44	M	PN	N	Lost to follow up	ND	unsuccessful	no
Ketu South	2016	35-44	M	PN	N	UNKNOWN	POS	other	no
Dambai	2015	35-44	F	PN	N	COMPLETED	NEG	successful	no
Dambai	2016	35-44	F	PN	N	COMPLETED	NEG	successful	no
Dambai	2014	35-44	F	PP	N	COMPLETED	ND	successful	no
Dambai	2016	35-44	F	PP	N	COMPLETED	POS	successful	no
keta	2016	35-44	F	PN	N	COMPLETED	POS	successful	no
KRACHI	2014	35-44	F	PP	N	COMPLETED	NEG	successful	no
KRACHI	2017	35-44	F	PP	N	COMPLETED	NEG	successful	no
Nkwanta South	2014	35-44	F	PN	N	COMPLETED	ND	successful	no
Ketu South	2014	35-44	F	PN	T	COMPLETED	NEG	successful	no
Central Tongu	2016	35-44	F	PP	N	CURED	NEG	successful	no
Dambai	2015	35-44	F	PP	N	CURED	NEG	successful	no
KADJEBI	2013	35-44	F	PP	N	CURED	NEG	successful	no
keta	2015	35-44	F	PP	N	CURED	NEG	successful	no
Ketu South	2017	35-44	F	PP	N	CURED	NEG	successful	no
Ketu South	2017	35-44	F	PP	N	CURED	NEG	successful	no
Ketu South	2017	35-44	F	PP	N	CURED	NEG	successful	no
kpando	2014	35-44	F	PP	N	CURED	POS	successful	no
kpando	2017	35-44	F	PP	N	CURED	POS	successful	no
Nkwanta South	2014	35-44	F	PP	N	CURED	ND	successful	no
Nkwanta South	2016	35-44	F	PP	N	CURED	ND	successful	no
South Tongu	2015	35-44	F	PP	N	CURED	NEG	successful	no
keta	2014	35-44	F	PN	N	DEAD	NEG	unsuccessful	no
keta	2014	35-44	F	PN	N	DEAD	NEG	unsuccessful	no
Ketu South	2014	35-44	F	PN	N	DEAD	NEG	unsuccessful	no
kpando	2016	35-44	F	PN	N	DEAD	POS	unsuccessful	no
Nkwanta South	2017	35-44	F	PP	N	DEAD	NEG	unsuccessful	no
Ketu South	2017	35-44	F	PN	N	Lost to follow up	NEG	unsuccessful	no
Ketu South	2017	35-44	F	PN	N	UNKNOWN	POS	other	no
Dambai	2015	35-44	F	PN	N	UNKNOWN	NEG	other	no
KADJEBI	2015	35-44	M	PP	R	CURED	NEG	successful	yes
Central Tongu	2016	35-44	M	PP	N	COMPLETED	ND	successful	no
Dambai	2016	35-44	M	EP	N	COMPLETED	NEG	successful	no
Dambai	2014	35-44	M	PN	N	COMPLETED	ND	successful	no
Hohoe	2016	35-44	M	PP	N	COMPLETED	NEG	successful	no
KADJEBI	2015	35-44	M	PN	N	COMPLETED	NEG	successful	no
KADJEBI	2015	35-44	M	PN	N	COMPLETED	ND	successful	no
KADJEBI	2017	35-44	M	PN	N	COMPLETED	POS	successful	no
KADJEBI	2016	35-44	M	PP	N	COMPLETED	NEG	successful	no
keta	2013	35-44	M	PN	N	COMPLETED	NEG	successful	no
keta	2014	35-44	M	PN	N	COMPLETED	NEG	successful	no
keta	2015	35-44	M	PN	N	COMPLETED	NEG	successful	no
kpando	2015	35-44	M	PN	N	COMPLETED	POS	successful	no
KRACHI	2017	35-44	M	PN	N	COMPLETED	NEG	successful	no
South Tongu	2015	35-44	M	PP	T	COMPLETED	NEG	successful	no
keta	2016	35-44	M	PP	N	CURED	NEG	successful	no
keta	2016	35-44	M	PP	N	CURED	NEG	successful	no
keta	2016	35-44	M	PP	N	CURED	NEG	successful	no
keta	2016	35-44	M	PP	N	CURED	POS	successful	no
keta	2016	35-44	M	PP	N	CURED	POS	successful	no
South Tongu	2016	35-44	M	PP	N	CURED	ND	successful	no
South Tongu	2016	35-44	M	PP	N	CURED	NEG	successful	no
KRACHI	2013	35-44	M	PN	N	DEAD	POS	unsuccessful	no
South Tongu	2017	35-44	M	PP	N	Lost to follow up	NEG	unsuccessful	no
KADJEBI	2014	35-44	M	PP	N	Transferred OUT	NEG	other	no
Nkwanta South	2017	35-44	M	PN	O	COMPLETED	NEG	successful	yes
Ketu South	2013	35-44	M	PN	N	COMPLETED	ND	successful	no
Ketu South	2013	35-44	M	PN	N	COMPLETED	NEG	successful	no
Ketu South	2013	35-44	M	PN	N	COMPLETED	NEG	successful	no
Ketu South	2013	35-44	M	PN	N	COMPLETED	NEG	successful	no
Ketu South	2013	35-44	M	PN	N	COMPLETED	POS	successful	no
Ketu South	2013	35-44	M	PN	N	COMPLETED	ND	successful	no
Ketu South	2014	35-44	M	PN	N	COMPLETED	ND	successful	no
Ketu South	2014	35-44	M	PN	N	COMPLETED	NEG	successful	no
Ketu South	2014	35-44	M	PN	N	COMPLETED	NEG	successful	no
Ketu South	2015	35-44	M	PN	N	COMPLETED	NEG	successful	no
Ketu South	2017	35-44	M	PN	N	COMPLETED	POS	successful	no
Nkwanta South	2014	35-44	M	PN	N	COMPLETED	ND	successful	no
Ketu South	2013	35-44	M	PP	N	CURED	NEG	successful	no
Ketu South	2014	35-44	M	PP	N	CURED	ND	successful	no
Nkwanta South	2014	35-44	M	PP	N	CURED	NEG	successful	no
Nkwanta South	2017	35-44	M	PP	N	CURED	NEG	successful	no
Ketu South	2015	35-44	M	PN	N	DEAD	NEG	unsuccessful	no
Ketu South	2013	35-44	M	PP	N	DEAD	ND	unsuccessful	no
Ketu South	2013	35-44	M	PN	N	Lost to follow up	POS	unsuccessful	no
Ketu South	2017	35-44	M	PP	N	Lost to follow up	POS	unsuccessful	no
Dambai	2015	35-44	F	PP	F	COMPLETED	NEG	successful	yes
Dambai	2017	35-44	F	PP	F	COMPLETED	NEG	successful	yes
Central Tongu	2017	35-44	F	PN	N	COMPLETED	NEG	successful	no
KADJEBI	2015	35-44	F	PN	N	COMPLETED	NEG	successful	no
KADJEBI	2016	35-44	F	PN	N	COMPLETED	NEG	successful	no
KADJEBI	2016	35-44	F	PN	N	COMPLETED	ND	successful	no
keta	2013	35-44	F	PN	N	COMPLETED	NEG	successful	no
keta	2015	35-44	F	PN	N	COMPLETED	NEG	successful	no
keta	2016	35-44	F	PN	N	COMPLETED	POS	successful	no
keta	2017	35-44	F	PN	N	COMPLETED	NEG	successful	no
keta	2017	35-44	F	PN	N	COMPLETED	NEG	successful	no
Ketu South	2013	35-44	F	PN	N	COMPLETED	ND	successful	no
Ketu South	2013	35-44	F	PN	N	COMPLETED	ND	successful	no
Ketu South	2013	35-44	F	PN	N	COMPLETED	NEG	successful	no
Ketu South	2013	35-44	F	PN	N	COMPLETED	NEG	successful	no
Ketu South	2013	35-44	F	PN	N	COMPLETED	POS	successful	no
Ketu South	2014	35-44	F	PN	N	COMPLETED	ND	successful	no
Ketu South	2014	35-44	F	PN	N	COMPLETED	POS	successful	no
Ketu South	2015	35-44	F	PN	N	COMPLETED	POS	successful	no
Ketu South	2016	35-44	F	PN	N	COMPLETED	POS	successful	no
Ketu South	2016	35-44	F	PN	N	COMPLETED	POS	successful	no
Ketu South	2017	35-44	F	PN	N	COMPLETED	NEG	successful	no
Ketu South	2017	35-44	F	PN	N	COMPLETED	POS	successful	no
Ketu South	2017	35-44	F	PN	N	COMPLETED	POS	successful	no
Ketu South	2017	35-44	F	PN	N	COMPLETED	POS	successful	no
kpando	2013	35-44	F	PN	N	COMPLETED	POS	successful	no
kpando	2017	35-44	F	PN	N	COMPLETED	NEG	successful	no
KRACHI	2016	35-44	F	PP	N	COMPLETED	NEG	successful	no
South Tongu	2017	35-44	F	PN	N	COMPLETED	NEG	successful	no
Hohoe	2015	35-44	F	PP	N	CURED	NEG	successful	no
Hohoe	2017	35-44	F	PP	N	CURED	NEG	successful	no
KADJEBI	2013	35-44	F	PP	N	CURED	POS	successful	no
KADJEBI	2014	35-44	F	PP	N	CURED	POS	successful	no
keta	2016	35-44	F	PP	N	CURED	NEG	successful	no
keta	2017	35-44	F	PP	N	CURED	NEG	successful	no
Ketu South	2014	35-44	F	PP	N	CURED	ND	successful	no
Ketu South	2017	35-44	F	PP	N	CURED	POS	successful	no
Nkwanta South	2014	35-44	F	PP	N	CURED	ND	successful	no
Nkwanta South	2016	35-44	F	PP	N	CURED	NEG	successful	no
Nkwanta South	2017	35-44	F	PP	N	CURED	POS	successful	no
Central Tongu	2014	35-44	F	PN	N	DEAD	NEG	unsuccessful	no
keta	2015	35-44	F	PN	N	DEAD	NEG	unsuccessful	no
Nkwanta South	2014	35-44	F	PN	N	DEAD	POS	unsuccessful	no
South Tongu	2014	35-44	F	PN	N	DEAD	NEG	unsuccessful	no
Ketu South	2013	35-44	F	PN	N	Lost to follow up	NEG	unsuccessful	no
Ketu South	2014	35-44	F	PN	N	Lost to follow up	ND	unsuccessful	no
Hohoe	2015	35-44	F	PP	N	UNKNOWN	NEG	other	no
Hohoe	2015	35-44	M	PP	F	CURED	POS	successful	yes
Hohoe	2014	35-44	M	PP	R	CURED	NEG	successful	yes
Hohoe	2014	35-44	M	PP	R	CURED	NEG	successful	yes
kpando	2015	35-44	M	PP	R	CURED	NEG	successful	yes
Dambai	2013	35-44	M	PN	D	UNKNOWN	ND	other	yes
Central Tongu	2016	35-44	M	EP	N	COMPLETED	ND	successful	no
Central Tongu	2013	35-44	M	PN	N	COMPLETED	NEG	successful	no
Central Tongu	2014	35-44	M	PN	N	COMPLETED	ND	successful	no
Hohoe	2013	35-44	M	PN	N	COMPLETED	POS	successful	no
KADJEBI	2015	35-44	M	PN	N	COMPLETED	NEG	successful	no
keta	2013	35-44	M	PN	N	COMPLETED	NEG	successful	no
keta	2014	35-44	M	PN	N	COMPLETED	NEG	successful	no
keta	2017	35-44	M	PN	N	COMPLETED	NEG	successful	no
keta	2016	35-44	M	PP	N	COMPLETED	NEG	successful	no
kpando	2013	35-44	M	PN	N	COMPLETED	POS	successful	no
kpando	2017	35-44	M	PN	N	COMPLETED	NEG	successful	no
kpando	2017	35-44	M	PN	N	COMPLETED	NEG	successful	no
kpando	2016	35-44	M	PP	N	COMPLETED	NEG	successful	no
KRACHI	2017	35-44	M	EP	N	COMPLETED	NEG	successful	no
South Tongu	2016	35-44	M	EP	N	COMPLETED	NEG	successful	no
South Tongu	2013	35-44	M	PN	N	COMPLETED	NEG	successful	no
South Tongu	2014	35-44	M	PN	N	COMPLETED	ND	successful	no
Central Tongu	2015	35-44	M	PP	N	CURED	POS	successful	no
Central Tongu	2016	35-44	M	PP	N	CURED	NEG	successful	no
Hohoe	2013	35-44	M	PP	N	CURED	NEG	successful	no
Hohoe	2013	35-44	M	PP	N	CURED	POS	successful	no
Hohoe	2014	35-44	M	PP	N	CURED	NEG	successful	no
Hohoe	2017	35-44	M	PP	N	CURED	NEG	successful	no
KADJEBI	2014	35-44	M	PP	N	CURED	NEG	successful	no
KADJEBI	2014	35-44	M	PP	N	CURED	POS	successful	no
keta	2014	35-44	M	PP	N	CURED	NEG	successful	no
keta	2016	35-44	M	PP	N	CURED	NEG	successful	no
kpando	2016	35-44	M	PP	N	CURED	NEG	successful	no
kpando	2017	35-44	M	PP	N	CURED	NEG	successful	no
South Tongu	2015	35-44	M	PP	N	CURED	POS	successful	no
South Tongu	2016	35-44	M	PP	N	CURED	NEG	successful	no
Central Tongu	2015	35-44	M	PN	N	DEAD	NEG	unsuccessful	no
KADJEBI	2013	35-44	M	PP	N	DEAD	POS	unsuccessful	no
kpando	2013	35-44	M	PP	N	DEAD	POS	unsuccessful	no
Hohoe	2014	35-44	M	PP	N	FAILURE	POS	unsuccessful	no
KADJEBI	2015	35-44	M	PN	N	Lost to follow up	NEG	unsuccessful	no
KRACHI	2013	35-44	M	PN	T	Transferred OUT	ND	other	no
Dambai	2013	35-44	M	PP	N	UNKNOWN	ND	other	no
Central Tongu	2014	35-44	M	PN	N	COMPLETED	POS	successful	no
Ketu South	2013	35-44	M	PN	N	COMPLETED	ND	successful	no
Ketu South	2013	35-44	M	PN	N	COMPLETED	NEG	successful	no
Ketu South	2013	35-44	M	PN	N	COMPLETED	POS	successful	no
Ketu South	2014	35-44	M	PN	N	COMPLETED	ND	successful	no
Ketu South	2015	35-44	M	PN	N	COMPLETED	NEG	successful	no
Ketu South	2016	35-44	M	PN	N	COMPLETED	NEG	successful	no
Ketu South	2017	35-44	M	PN	N	COMPLETED	POS	successful	no
Ketu South	2013	35-44	M	PP	N	COMPLETED	ND	successful	no
Ketu South	2014	35-44	M	PP	N	COMPLETED	NEG	successful	no
Ketu South	2017	35-44	M	PP	N	COMPLETED	POS	successful	no
Nkwanta South	2016	35-44	M	PN	N	COMPLETED	ND	successful	no
Nkwanta South	2017	35-44	M	PN	N	COMPLETED	NEG	successful	no
South Tongu	2014	35-44	M	PN	N	COMPLETED	POS	successful	no
Ketu South	2013	35-44	M	PP	N	CURED	ND	successful	no
Ketu South	2015	35-44	M	PP	N	CURED	NEG	successful	no
Ketu South	2015	35-44	M	PP	N	CURED	NEG	successful	no
Ketu South	2016	35-44	M	PP	N	CURED	NEG	successful	no
Nkwanta South	2014	35-44	M	PP	N	CURED	ND	successful	no
Ketu South	2016	35-44	M	PP	N	DEAD	NEG	unsuccessful	no
Ketu South	2017	35-44	M	PP	N	DEAD	NEG	unsuccessful	no
Nkwanta South	2017	35-44	M	PN	N	DEAD	NEG	unsuccessful	no
Ketu South	2013	35-44	M	PP	N	Lost to follow up	NEG	unsuccessful	no
Ketu South	2017	35-44	M	PN	N	UNKNOWN	NEG	other	no
Ketu South	2016	35-44	M	PP	N	UNKNOWN	NEG	other	no
Central Tongu	2013	35-44	F	PN	N	COMPLETED	POS	successful	no
Central Tongu	2015	35-44	F	PP	N	COMPLETED	NEG	successful	no
Dambai	2016	35-44	F	PN	N	COMPLETED	NEG	successful	no
Hohoe	2015	35-44	F	PN	N	COMPLETED	POS	successful	no
KADJEBI	2013	35-44	F	PN	N	COMPLETED	NEG	successful	no
keta	2014	35-44	F	PN	N	COMPLETED	NEG	successful	no
keta	2017	35-44	F	PN	N	COMPLETED	POS	successful	no
Ketu South	2013	35-44	F	PN	N	COMPLETED	NEG	successful	no
Ketu South	2013	35-44	F	PN	N	COMPLETED	NEG	successful	no
Ketu South	2013	35-44	F	PN	N	COMPLETED	POS	successful	no
Ketu South	2015	35-44	F	PN	N	COMPLETED	NEG	successful	no
Ketu South	2015	35-44	F	PN	N	COMPLETED	POS	successful	no
Ketu South	2017	35-44	F	PN	N	COMPLETED	POS	successful	no
Ketu South	2017	35-44	F	PP	N	COMPLETED	NEG	successful	no
kpando	2013	35-44	F	PN	N	COMPLETED	NEG	successful	no
kpando	2014	35-44	F	PN	N	COMPLETED	NEG	successful	no
KRACHI	2014	35-44	F	PP	N	COMPLETED	NEG	successful	no
Nkwanta South	2017	35-44	F	PN	N	COMPLETED	NEG	successful	no
South Tongu	2013	35-44	F	PN	N	COMPLETED	POS	successful	no
South Tongu	2015	35-44	F	PN	N	COMPLETED	NEG	successful	no
KADJEBI	2013	35-44	F	PP	N	CURED	NEG	successful	no
keta	2014	35-44	F	PP	N	CURED	NEG	successful	no
keta	2014	35-44	F	PP	N	CURED	NEG	successful	no
Ketu South	2013	35-44	F	PP	N	CURED	ND	successful	no
Ketu South	2017	35-44	F	PP	N	CURED	POS	successful	no
kpando	2015	35-44	F	PP	N	CURED	POS	successful	no
kpando	2017	35-44	F	PP	N	CURED	NEG	successful	no
keta	2016	35-44	F	PN	N	DEAD	NEG	unsuccessful	no
Ketu South	2013	35-44	F	PN	T	UNKNOWN	ND	other	no
Dambai	2016	35-44	M	PN	N	COMPLETED	NEG	successful	no
KADJEBI	2015	35-44	M	PN	N	COMPLETED	POS	successful	no
KADJEBI	2013	35-44	M	PP	N	COMPLETED	ND	successful	no
keta	2014	35-44	M	PN	N	COMPLETED	NEG	successful	no
keta	2016	35-44	M	PN	N	COMPLETED	NEG	successful	no
keta	2016	35-44	M	PN	N	COMPLETED	NEG	successful	no
keta	2016	35-44	M	PN	N	COMPLETED	NEG	successful	no
kpando	2014	35-44	M	PP	N	COMPLETED	NEG	successful	no
Hohoe	2013	35-44	M	PP	N	CURED	NEG	successful	no
Hohoe	2014	35-44	M	PP	N	CURED	NEG	successful	no
Hohoe	2016	35-44	M	PP	N	CURED	NEG	successful	no
keta	2017	35-44	M	PP	N	CURED	NEG	successful	no
kpando	2014	35-44	M	PP	N	CURED	NEG	successful	no
South Tongu	2015	35-44	M	PP	N	CURED	NEG	successful	no
South Tongu	2016	35-44	M	PP	N	CURED	POS	successful	no
KADJEBI	2017	35-44	M	PN	N	DEAD	NEG	unsuccessful	no
South Tongu	2015	35-44	M	PP	N	DEAD	POS	unsuccessful	no
KRACHI	2015	35-44	M	PN	N	Transferred OUT	POS	other	no
Hohoe	2015	35-44	M	PP	N	UNKNOWN	NEG	other	no
Nkwanta South	2017	35-44	M	PP	R	COMPLETED	NEG	successful	yes
Ketu South	2014	35-44	M	EP	N	COMPLETED	POS	successful	no
Ketu South	2013	35-44	M	PN	N	COMPLETED	ND	successful	no
Ketu South	2013	35-44	M	PN	N	COMPLETED	NEG	successful	no
Ketu South	2013	35-44	M	PN	N	COMPLETED	NEG	successful	no
Ketu South	2013	35-44	M	PN	N	COMPLETED	POS	successful	no
Ketu South	2014	35-44	M	PN	N	COMPLETED	ND	successful	no
Ketu South	2014	35-44	M	PN	N	COMPLETED	NEG	successful	no
Ketu South	2014	35-44	M	PN	N	COMPLETED	NEG	successful	no
Ketu South	2016	35-44	M	PN	N	COMPLETED	NEG	successful	no
Ketu South	2016	35-44	M	PN	N	COMPLETED	POS	successful	no
Ketu South	2017	35-44	M	PN	N	COMPLETED	NEG	successful	no
Ketu South	2016	35-44	M	PP	N	CURED	NEG	successful	no
Nkwanta South	2015	35-44	M	PP	N	CURED	NEG	successful	no
Nkwanta South	2017	35-44	M	PP	N	CURED	NEG	successful	no
Ketu South	2017	35-44	M	PN	N	DEAD	POS	unsuccessful	no
Central Tongu	2014	35-44	F	PP	N	COMPLETED	NEG	successful	no
Dambai	2014	35-44	F	PN	N	COMPLETED	ND	successful	no
Dambai	2015	35-44	F	PN	N	COMPLETED	NEG	successful	no
Dambai	2017	35-44	F	PP	N	COMPLETED	NEG	successful	no
Hohoe	2014	35-44	F	PN	N	COMPLETED	POS	successful	no
KADJEBI	2017	35-44	F	EP	N	COMPLETED	ND	successful	no
KADJEBI	2014	35-44	F	PN	N	COMPLETED	NEG	successful	no
KADJEBI	2015	35-44	F	PN	N	COMPLETED	NEG	successful	no
Ketu South	2017	35-44	F	EP	N	COMPLETED	POS	successful	no
Ketu South	2013	35-44	F	PN	N	COMPLETED	ND	successful	no
Ketu South	2013	35-44	F	PN	N	COMPLETED	ND	successful	no
Ketu South	2013	35-44	F	PN	N	COMPLETED	NEG	successful	no
Ketu South	2014	35-44	F	PN	N	COMPLETED	ND	successful	no
Ketu South	2014	35-44	F	PN	N	COMPLETED	POS	successful	no
Ketu South	2014	35-44	F	PN	N	COMPLETED	ND	successful	no
Ketu South	2015	35-44	F	PP	N	COMPLETED	ND	successful	no
Ketu South	2015	35-44	F	PP	N	COMPLETED	POS	successful	no
Ketu South	2016	35-44	F	PP	N	COMPLETED	POS	successful	no
kpando	2013	35-44	F	PN	N	COMPLETED	POS	successful	no
kpando	2013	35-44	F	PP	N	COMPLETED	POS	successful	no
Nkwanta South	2017	35-44	F	EP	N	COMPLETED	NEG	successful	no
Nkwanta South	2015	35-44	F	PN	N	COMPLETED	ND	successful	no
Nkwanta South	2015	35-44	F	PN	N	COMPLETED	ND	successful	no
Nkwanta South	2016	35-44	F	PN	N	COMPLETED	NEG	successful	no
Nkwanta South	2017	35-44	F	PN	N	COMPLETED	NEG	successful	no
South Tongu	2014	35-44	F	PP	N	COMPLETED	NEG	successful	no
Central Tongu	2015	35-44	F	PP	N	CURED	POS	successful	no
keta	2014	35-44	F	PP	N	CURED	NEG	successful	no
Ketu South	2015	35-44	F	PP	N	CURED	NEG	successful	no
Ketu South	2016	35-44	F	PP	N	CURED	NEG	successful	no
Ketu South	2016	35-44	F	PP	N	CURED	POS	successful	no
Ketu South	2017	35-44	F	PP	N	CURED	NEG	successful	no
Ketu South	2017	35-44	F	PP	N	CURED	NEG	successful	no
Ketu South	2017	35-44	F	PP	N	CURED	POS	successful	no
South Tongu	2015	35-44	F	PP	N	CURED	POS	successful	no
Central Tongu	2017	35-44	F	PP	N	DEAD	ND	unsuccessful	no
Ketu South	2014	35-44	F	PN	N	DEAD	POS	unsuccessful	no
kpando	2015	35-44	F	PP	N	DEAD	POS	unsuccessful	no
Ketu South	2017	35-44	F	PN	N	UNKNOWN	NEG	other	no
Hohoe	2014	35-44	M	PP	R	UNKNOWN	NEG	other	yes
Central Tongu	2017	35-44	M	PN	N	COMPLETED	ND	successful	no
Central Tongu	2017	35-44	M	PP	N	COMPLETED	ND	successful	no
Hohoe	2016	35-44	M	EP	N	COMPLETED	NEG	successful	no
Hohoe	2013	35-44	M	PN	N	COMPLETED	NEG	successful	no
Hohoe	2016	35-44	M	PN	N	COMPLETED	NEG	successful	no
Hohoe	2016	35-44	M	PN	N	COMPLETED	POS	successful	no
Hohoe	2017	35-44	M	PN	N	COMPLETED	NEG	successful	no
Hohoe	2017	35-44	M	PN	N	COMPLETED	NEG	successful	no
Hohoe	2013	35-44	M	PP	N	COMPLETED	NEG	successful	no
KADJEBI	2017	35-44	M	PN	N	COMPLETED	NEG	successful	no
KADJEBI	2016	35-44	M	PP	N	COMPLETED	NEG	successful	no
keta	2013	35-44	M	PN	N	COMPLETED	NEG	successful	no
keta	2015	35-44	M	PP	N	COMPLETED	ND	successful	no
kpando	2013	35-44	M	PN	N	COMPLETED	POS	successful	no
kpando	2015	35-44	M	PN	N	COMPLETED	NEG	successful	no
kpando	2015	35-44	M	PN	N	COMPLETED	NEG	successful	no
kpando	2015	35-44	M	PN	N	COMPLETED	NEG	successful	no
kpando	2013	35-44	M	PP	N	COMPLETED	NEG	successful	no
KRACHI	2017	35-44	M	EP	N	COMPLETED	NEG	successful	no
KRACHI	2014	35-44	M	PN	N	COMPLETED	NEG	successful	no
KRACHI	2014	35-44	M	PN	N	COMPLETED	NEG	successful	no
KRACHI	2016	35-44	M	PP	N	COMPLETED	NEG	successful	no
South Tongu	2017	35-44	M	PN	N	COMPLETED	ND	successful	no
South Tongu	2017	35-44	M	PP	N	COMPLETED	POS	successful	no
Central Tongu	2014	35-44	M	PP	N	CURED	NEG	successful	no
Central Tongu	2017	35-44	M	PP	N	CURED	NEG	successful	no
Dambai	2016	35-44	M	PP	N	CURED	NEG	successful	no
Hohoe	2013	35-44	M	PP	N	CURED	NEG	successful	no
Hohoe	2014	35-44	M	PP	N	CURED	NEG	successful	no
Hohoe	2015	35-44	M	PP	N	CURED	NEG	successful	no
Hohoe	2016	35-44	M	PP	N	CURED	NEG	successful	no
KADJEBI	2013	35-44	M	PP	N	CURED	POS	successful	no
keta	2014	35-44	M	PP	N	CURED	NEG	successful	no
kpando	2014	35-44	M	PP	N	CURED	NEG	successful	no
kpando	2016	35-44	M	PP	N	CURED	NEG	successful	no
South Tongu	2014	35-44	M	PP	N	CURED	NEG	successful	no
South Tongu	2017	35-44	M	PP	N	CURED	NEG	successful	no
Central Tongu	2013	35-44	M	PN	N	DEAD	ND	unsuccessful	no
Central Tongu	2013	35-44	M	PN	N	DEAD	ND	unsuccessful	no
Hohoe	2016	35-44	M	PN	N	DEAD	POS	unsuccessful	no
Hohoe	2017	35-44	M	PN	N	DEAD	POS	unsuccessful	no
Hohoe	2016	35-44	M	PP	N	DEAD	NEG	unsuccessful	no
KADJEBI	2015	35-44	M	PN	N	DEAD	POS	unsuccessful	no
KADJEBI	2017	35-44	M	PN	N	DEAD	POS	unsuccessful	no
keta	2016	35-44	M	EP	N	DEAD	NEG	unsuccessful	no
kpando	2015	35-44	M	PN	N	DEAD	NEG	unsuccessful	no
South Tongu	2013	35-44	M	PN	N	DEAD	ND	unsuccessful	no
South Tongu	2013	35-44	M	PN	N	DEAD	ND	unsuccessful	no
South Tongu	2017	35-44	M	PP	N	DEAD	ND	unsuccessful	no
KADJEBI	2016	35-44	M	PN	N	Lost to follow up	NEG	unsuccessful	no
Dambai	2017	35-44	M	PP	N	Transferred OUT	NEG	other	no
Ketu South	2013	35-44	M	PN	N	COMPLETED	ND	successful	no
Ketu South	2013	35-44	M	PN	N	COMPLETED	ND	successful	no
Ketu South	2013	35-44	M	PN	N	COMPLETED	ND	successful	no
Ketu South	2013	35-44	M	PN	N	COMPLETED	ND	successful	no
Ketu South	2013	35-44	M	PN	N	COMPLETED	NEG	successful	no
Ketu South	2013	35-44	M	PN	N	COMPLETED	NEG	successful	no
Ketu South	2013	35-44	M	PN	N	COMPLETED	NEG	successful	no
Ketu South	2014	35-44	M	PN	N	COMPLETED	NEG	successful	no
Ketu South	2015	35-44	M	PN	N	COMPLETED	NEG	successful	no
Ketu South	2016	35-44	M	PN	N	COMPLETED	NEG	successful	no
Ketu South	2017	35-44	M	PN	N	COMPLETED	NEG	successful	no
Ketu South	2017	35-44	M	PN	N	COMPLETED	NEG	successful	no
Ketu South	2015	35-44	M	PP	N	COMPLETED	NEG	successful	no
Ketu South	2015	35-44	M	PP	N	COMPLETED	NEG	successful	no
Nkwanta South	2015	35-44	M	PN	N	COMPLETED	ND	successful	no
Nkwanta South	2015	35-44	M	PN	N	COMPLETED	NEG	successful	no
Nkwanta South	2017	35-44	M	PN	N	COMPLETED	NEG	successful	no
Nkwanta South	2017	35-44	M	PN	N	COMPLETED	NEG	successful	no
Nkwanta South	2017	35-44	M	PN	N	COMPLETED	NEG	successful	no
Ketu South	2015	35-44	M	PP	N	CURED	NEG	successful	no
Ketu South	2015	35-44	M	PP	N	CURED	NEG	successful	no
Ketu South	2017	35-44	M	PP	N	CURED	NEG	successful	no
Nkwanta South	2013	35-44	M	PP	N	CURED	NEG	successful	no
Ketu South	2015	35-44	M	PN	N	DEAD	NEG	unsuccessful	no
Ketu South	2016	35-44	M	PN	N	DEAD	POS	unsuccessful	no
Ketu South	2015	35-44	M	PP	N	DEAD	POS	unsuccessful	no
Nkwanta South	2015	35-44	M	PN	N	DEAD	NEG	unsuccessful	no
Ketu South	2016	35-44	M	PP	N	Lost to follow up	NEG	unsuccessful	no
keta	2014	35-44	M	PP	N	CURED	NEG	successful	no
Dambai	2016	35-44	F	PN	N	COMPLETED	NEG	successful	no
Dambai	2015	35-44	F	PP	N	COMPLETED	NEG	successful	no
Dambai	2016	35-44	F	PP	N	COMPLETED	NEG	successful	no
KADJEBI	2014	35-44	F	PP	N	COMPLETED	NEG	successful	no
keta	2013	35-44	F	PN	N	COMPLETED	NEG	successful	no
keta	2016	35-44	F	PN	N	COMPLETED	POS	successful	no
keta	2017	35-44	F	PN	N	COMPLETED	POS	successful	no
Ketu South	2013	35-44	F	PN	N	COMPLETED	POS	successful	no
Ketu South	2013	35-44	F	PN	N	COMPLETED	POS	successful	no
Ketu South	2014	35-44	F	PN	N	COMPLETED	POS	successful	no
kpando	2014	35-44	F	PN	N	COMPLETED	POS	successful	no
kpando	2015	35-44	F	PN	N	COMPLETED	NEG	successful	no
kpando	2016	35-44	F	PN	N	COMPLETED	POS	successful	no
KRACHI	2013	35-44	F	PN	N	COMPLETED	NEG	successful	no
KRACHI	2016	35-44	F	PN	N	COMPLETED	NEG	successful	no
KRACHI	2017	35-44	F	PP	N	COMPLETED	NEG	successful	no
Nkwanta South	2017	35-44	F	PN	N	COMPLETED	NEG	successful	no
KADJEBI	2014	35-44	F	PP	N	CURED	NEG	successful	no
Nkwanta South	2016	35-44	F	PP	N	CURED	NEG	successful	no
Hohoe	2013	35-44	F	PN	N	DEAD	POS	unsuccessful	no
Hohoe	2015	35-44	M	PP	F	CURED	ND	successful	yes
Hohoe	2015	35-44	M	PP	R	CURED	NEG	successful	yes
kpando	2015	35-44	M	PN	O	DEAD	NEG	unsuccessful	yes
Central Tongu	2014	35-44	M	PN	N	COMPLETED	NEG	successful	no
Central Tongu	2017	35-44	M	PP	N	COMPLETED	NEG	successful	no
Hohoe	2013	35-44	M	PN	N	COMPLETED	NEG	successful	no
Hohoe	2014	35-44	M	PP	N	COMPLETED	NEG	successful	no
Hohoe	2017	35-44	M	PP	N	COMPLETED	POS	successful	no
KADJEBI	2014	35-44	M	PN	N	COMPLETED	NEG	successful	no
keta	2013	35-44	M	PN	N	COMPLETED	NEG	successful	no
keta	2013	35-44	M	PN	N	COMPLETED	NEG	successful	no
keta	2014	35-44	M	PN	N	COMPLETED	NEG	successful	no
keta	2015	35-44	M	PN	N	COMPLETED	POS	successful	no
Ketu South	2015	35-44	M	PN	N	COMPLETED	ND	successful	no
kpando	2014	35-44	M	PN	N	COMPLETED	NEG	successful	no
kpando	2014	35-44	M	PN	N	COMPLETED	NEG	successful	no
kpando	2016	35-44	M	PN	N	COMPLETED	POS	successful	no
kpando	2017	35-44	M	PN	N	COMPLETED	NEG	successful	no
kpando	2017	35-44	M	PN	N	COMPLETED	POS	successful	no
Central Tongu	2015	35-44	M	PP	N	CURED	NEG	successful	no
Hohoe	2013	35-44	M	PP	N	CURED	POS	successful	no
Hohoe	2014	35-44	M	PP	N	CURED	NEG	successful	no
Hohoe	2016	35-44	M	PP	N	CURED	NEG	successful	no
Hohoe	2017	35-44	M	PP	N	CURED	NEG	successful	no
KADJEBI	2013	35-44	M	PP	N	CURED	NEG	successful	no
KADJEBI	2014	35-44	M	PP	N	CURED	NEG	successful	no
keta	2015	35-44	M	PP	N	CURED	NEG	successful	no
keta	2015	35-44	M	PP	N	CURED	NEG	successful	no
keta	2015	35-44	M	PP	N	CURED	NEG	successful	no
keta	2016	35-44	M	PP	N	CURED	NEG	successful	no
kpando	2014	35-44	M	PP	N	CURED	NEG	successful	no
kpando	2015	35-44	M	PP	N	CURED	POS	successful	no
kpando	2016	35-44	M	PP	N	CURED	NEG	successful	no
kpando	2017	35-44	M	PP	N	CURED	NEG	successful	no
kpando	2017	35-44	M	PP	N	CURED	NEG	successful	no
South Tongu	2014	35-44	M	PP	N	CURED	NEG	successful	no
South Tongu	2015	35-44	M	PP	N	CURED	NEG	successful	no
kpando	2015	35-44	M	PN	N	DEAD	NEG	unsuccessful	no
kpando	2015	35-44	M	PN	N	DEAD	POS	unsuccessful	no
kpando	2017	35-44	M	PP	N	DEAD	NEG	unsuccessful	no
Central Tongu	2013	35-44	M	PN	N	Lost to follow up	POS	unsuccessful	no
South Tongu	2013	35-44	M	PN	N	Lost to follow up	POS	unsuccessful	no
Ketu South	2017	35-44	M	EP	N	COMPLETED	NEG	successful	no
Ketu South	2013	35-44	M	PN	N	COMPLETED	ND	successful	no
Ketu South	2013	35-44	M	PN	N	COMPLETED	ND	successful	no
Ketu South	2013	35-44	M	PN	N	COMPLETED	ND	successful	no
Ketu South	2013	35-44	M	PN	N	COMPLETED	ND	successful	no
Ketu South	2014	35-44	M	PN	N	COMPLETED	NEG	successful	no
Ketu South	2014	35-44	M	PN	N	COMPLETED	NEG	successful	no
Ketu South	2014	35-44	M	PN	N	COMPLETED	POS	successful	no
Ketu South	2015	35-44	M	PN	N	COMPLETED	NEG	successful	no
Ketu South	2016	35-44	M	PN	N	COMPLETED	POS	successful	no
Ketu South	2016	35-44	M	PN	N	COMPLETED	POS	successful	no
Ketu South	2017	35-44	M	PN	N	COMPLETED	ND	successful	no
Ketu South	2017	35-44	M	PN	N	COMPLETED	NEG	successful	no
Ketu South	2017	35-44	M	PN	N	COMPLETED	NEG	successful	no
Nkwanta South	2015	35-44	M	PP	N	COMPLETED	NEG	successful	no
South Tongu	2017	35-44	M	PP	N	COMPLETED	NEG	successful	no
Ketu South	2014	35-44	M	PP	N	CURED	NEG	successful	no
Ketu South	2015	35-44	M	PP	N	CURED	POS	successful	no
Ketu South	2016	35-44	M	PP	N	CURED	ND	successful	no
Ketu South	2016	35-44	M	PP	N	CURED	NEG	successful	no
Ketu South	2017	35-44	M	PP	N	CURED	NEG	successful	no
Nkwanta South	2016	35-44	M	PP	N	CURED	ND	successful	no
KADJEBI	2016	35-44	M	PN	N	DEAD	NEG	unsuccessful	no
Ketu South	2014	35-44	M	PN	N	DEAD	NEG	unsuccessful	no
Central Tongu	2013	35-44	F	PN	N	COMPLETED	POS	successful	no
Dambai	2014	35-44	F	PN	N	COMPLETED	ND	successful	no
KADJEBI	2017	35-44	F	PP	N	COMPLETED	POS	successful	no
keta	2013	35-44	F	PN	N	COMPLETED	POS	successful	no
keta	2017	35-44	F	PN	N	COMPLETED	NEG	successful	no
Ketu South	2013	35-44	F	PN	N	COMPLETED	ND	successful	no
Ketu South	2013	35-44	F	PN	N	COMPLETED	POS	successful	no
Ketu South	2014	35-44	F	PN	N	COMPLETED	ND	successful	no
Ketu South	2017	35-44	F	PN	N	COMPLETED	NEG	successful	no
kpando	2017	35-44	F	PN	N	COMPLETED	NEG	successful	no
South Tongu	2013	35-44	F	PN	N	COMPLETED	POS	successful	no
Central Tongu	2014	35-44	F	PP	N	CURED	NEG	successful	no
Hohoe	2013	35-44	F	PP	N	CURED	POS	successful	no
Hohoe	2016	35-44	F	PP	N	CURED	POS	successful	no
keta	2014	35-44	F	PP	N	CURED	NEG	successful	no
Ketu South	2015	35-44	F	PP	N	CURED	NEG	successful	no
South Tongu	2014	35-44	F	PP	N	CURED	NEG	successful	no
Hohoe	2014	35-44	F	PN	N	DEAD	NEG	unsuccessful	no
Ketu South	2017	35-44	F	PN	N	DEAD	POS	unsuccessful	no
Ketu South	2014	35-44	F	PN	N	Lost to follow up	POS	unsuccessful	no
Hohoe	2016	35-44	M	PP	R	COMPLETED	POS	successful	yes
Dambai	2014	35-44	M	PN	N	COMPLETED	ND	successful	no
Hohoe	2017	35-44	M	EP	N	COMPLETED	POS	successful	no
Hohoe	2014	35-44	M	PN	N	COMPLETED	NEG	successful	no
Hohoe	2016	35-44	M	PN	N	COMPLETED	NEG	successful	no
KADJEBI	2015	35-44	M	PN	N	COMPLETED	NEG	successful	no
KADJEBI	2017	35-44	M	PN	N	COMPLETED	NEG	successful	no
keta	2015	35-44	M	PN	N	COMPLETED	NEG	successful	no
keta	2015	35-44	M	PN	N	COMPLETED	NEG	successful	no
keta	2015	35-44	M	PP	N	COMPLETED	NEG	successful	no
kpando	2013	35-44	M	PP	N	COMPLETED	NEG	successful	no
KRACHI	2015	35-44	M	PP	N	COMPLETED	ND	successful	no
South Tongu	2017	35-44	M	PP	T	COMPLETED	NEG	successful	no
Hohoe	2013	35-44	M	PP	N	CURED	NEG	successful	no
Hohoe	2013	35-44	M	PP	N	CURED	POS	successful	no
Hohoe	2014	35-44	M	PP	N	CURED	NEG	successful	no
Hohoe	2016	35-44	M	PP	N	CURED	NEG	successful	no
Hohoe	2017	35-44	M	PP	N	CURED	NEG	successful	no
KADJEBI	2013	35-44	M	PP	N	CURED	NEG	successful	no
KADJEBI	2014	35-44	M	PP	N	CURED	ND	successful	no
KADJEBI	2015	35-44	M	PP	N	CURED	ND	successful	no
keta	2015	35-44	M	PP	N	CURED	NEG	successful	no
Central Tongu	2014	35-44	M	PP	N	DEAD	POS	unsuccessful	no
Hohoe	2016	35-44	M	PP	N	DEAD	POS	unsuccessful	no
keta	2017	35-44	M	PP	N	DEAD	POS	unsuccessful	no
kpando	2016	35-44	M	PN	N	DEAD	NEG	unsuccessful	no
South Tongu	2014	35-44	M	PP	N	DEAD	POS	unsuccessful	no
kpando	2013	35-44	M	PP	N	Lost to follow up	NEG	unsuccessful	no
Hohoe	2015	35-44	M	PP	N	UNKNOWN	NEG	other	no
Nkwanta South	2017	35-44	M	PN	O	COMPLETED	NEG	successful	yes
Ketu South	2013	35-44	M	PN	N	COMPLETED	NEG	successful	no
Ketu South	2013	35-44	M	PN	N	COMPLETED	NEG	successful	no
Ketu South	2014	35-44	M	PN	N	COMPLETED	POS	successful	no
Ketu South	2017	35-44	M	PN	N	COMPLETED	NEG	successful	no
Ketu South	2015	35-44	M	PP	N	COMPLETED	NEG	successful	no
Nkwanta South	2015	35-44	M	PN	N	COMPLETED	NEG	successful	no
Nkwanta South	2016	35-44	M	PN	N	COMPLETED	NEG	successful	no
Nkwanta South	2016	35-44	M	PN	N	COMPLETED	NEG	successful	no
Ketu South	2016	35-44	M	PP	N	CURED	NEG	successful	no
Ketu South	2016	35-44	M	PP	N	CURED	NEG	successful	no
Ketu South	2016	35-44	M	PP	N	CURED	POS	successful	no
Nkwanta South	2014	35-44	M	PP	N	CURED	NEG	successful	no
Nkwanta South	2017	35-44	M	PN	N	Lost to follow up	NEG	unsuccessful	no
Hohoe	2013	45-54	F	PP	R	CURED	NEG	successful	yes
Hohoe	2016	45-54	F	PP	R	CURED	NEG	successful	yes
Central Tongu	2013	45-54	F	PP	R	DEAD	POS	unsuccessful	yes
Central Tongu	2014	45-54	F	PN	N	COMPLETED	POS	successful	no
Dambai	2017	45-54	F	PP	N	COMPLETED	NEG	successful	no
Hohoe	2016	45-54	F	PP	N	COMPLETED	NEG	successful	no
KADJEBI	2013	45-54	F	PN	N	COMPLETED	NEG	successful	no
keta	2016	45-54	F	PN	N	COMPLETED	NEG	successful	no
keta	2015	45-54	F	PP	N	COMPLETED	NEG	successful	no
Ketu South	2013	45-54	F	PN	N	COMPLETED	NEG	successful	no
Ketu South	2013	45-54	F	PN	N	COMPLETED	POS	successful	no
Ketu South	2016	45-54	F	PN	N	COMPLETED	NEG	successful	no
Ketu South	2017	45-54	F	PN	N	COMPLETED	POS	successful	no
Ketu South	2013	45-54	F	PP	N	COMPLETED	ND	successful	no
Ketu South	2013	45-54	F	PP	N	COMPLETED	NEG	successful	no
kpando	2013	45-54	F	PN	N	COMPLETED	NEG	successful	no
Nkwanta South	2013	45-54	F	PN	N	COMPLETED	ND	successful	no
South Tongu	2014	45-54	F	PN	N	COMPLETED	POS	successful	no
Dambai	2015	45-54	F	EP	N	CURED	NEG	successful	no
Hohoe	2013	45-54	F	PP	N	CURED	NEG	successful	no
Hohoe	2014	45-54	F	PP	N	CURED	NEG	successful	no
keta	2014	45-54	F	PP	N	CURED	NEG	successful	no
keta	2017	45-54	F	PP	N	CURED	POS	successful	no
Ketu South	2015	45-54	F	PP	N	CURED	NEG	successful	no
Ketu South	2016	45-54	F	PP	N	CURED	NEG	successful	no
Central Tongu	2017	45-54	F	EP	N	DEAD	NEG	unsuccessful	no
keta	2014	45-54	F	PN	N	DEAD	POS	unsuccessful	no
keta	2016	45-54	F	PP	N	DEAD	NEG	unsuccessful	no
Ketu South	2014	45-54	F	PN	N	DEAD	ND	unsuccessful	no
Ketu South	2015	45-54	F	PN	N	DEAD	POS	unsuccessful	no
Ketu South	2016	45-54	F	PN	N	DEAD	NEG	unsuccessful	no
South Tongu	2017	45-54	F	EP	N	DEAD	NEG	unsuccessful	no
South Tongu	2017	45-54	F	PP	N	FAILURE	NEG	unsuccessful	no
Dambai	2015	45-54	F	PP	N	Lost to follow up	ND	unsuccessful	no
Central Tongu	2013	45-54	F	PN	N	Transferred OUT	POS	other	no
South Tongu	2013	45-54	F	PN	N	Transferred OUT	POS	other	no
KADJEBI	2016	45-54	M	PN	D	COMPLETED	NEG	successful	yes
kpando	2015	45-54	M	PN	O	COMPLETED	NEG	successful	yes
KADJEBI	2017	45-54	M	PP	R	COMPLETED	NEG	successful	yes
kpando	2014	45-54	M	PP	D	CURED	NEG	successful	yes
Hohoe	2015	45-54	M	PP	F	CURED	NEG	successful	yes
Central Tongu	2017	45-54	M	PN	D	DEAD	NEG	unsuccessful	yes
Hohoe	2016	45-54	M	PP	F	DEAD	NEG	unsuccessful	yes
Hohoe	2015	45-54	M	PP	R	DEAD	NEG	unsuccessful	yes
Central Tongu	2015	45-54	M	PN	N	COMPLETED	POS	successful	no
Central Tongu	2017	45-54	M	PP	N	COMPLETED	ND	successful	no
Dambai	2014	45-54	M	PN	N	COMPLETED	ND	successful	no
KADJEBI	2013	45-54	M	PN	N	COMPLETED	NEG	successful	no
KADJEBI	2016	45-54	M	PP	N	COMPLETED	NEG	successful	no
keta	2013	45-54	M	PN	N	COMPLETED	NEG	successful	no
keta	2016	45-54	M	PN	N	COMPLETED	POS	successful	no
keta	2017	45-54	M	PN	N	COMPLETED	NEG	successful	no
keta	2017	45-54	M	PN	N	COMPLETED	POS	successful	no
kpando	2016	45-54	M	PN	N	COMPLETED	NEG	successful	no
kpando	2016	45-54	M	PN	N	COMPLETED	POS	successful	no
KRACHI	2014	45-54	M	PN	N	COMPLETED	NEG	successful	no
KRACHI	2017	45-54	M	PP	N	COMPLETED	NEG	successful	no
South Tongu	2015	45-54	M	PN	N	COMPLETED	POS	successful	no
South Tongu	2017	45-54	M	PP	N	COMPLETED	ND	successful	no
Central Tongu	2016	45-54	M	PP	N	CURED	NEG	successful	no
Hohoe	2013	45-54	M	PP	N	CURED	NEG	successful	no
Hohoe	2015	45-54	M	PP	N	CURED	NEG	successful	no
Hohoe	2016	45-54	M	PP	N	CURED	NEG	successful	no
Hohoe	2017	45-54	M	PP	N	CURED	NEG	successful	no
KADJEBI	2013	45-54	M	PP	N	CURED	NEG	successful	no
KADJEBI	2014	45-54	M	PP	N	CURED	NEG	successful	no
KADJEBI	2014	45-54	M	PP	N	CURED	NEG	successful	no
KADJEBI	2014	45-54	M	PP	N	CURED	NEG	successful	no
KADJEBI	2014	45-54	M	PP	N	CURED	POS	successful	no
KADJEBI	2015	45-54	M	PP	N	CURED	NEG	successful	no
keta	2015	45-54	M	PP	N	CURED	NEG	successful	no
keta	2017	45-54	M	PP	N	CURED	NEG	successful	no
kpando	2014	45-54	M	PP	N	CURED	NEG	successful	no
kpando	2015	45-54	M	PP	N	CURED	NEG	successful	no
[truncated: 1,736 more rows]
